# Supplementary material for: Clinical importance of the absolute count of neutrophils, lymphocytes, monocytes, and platelets in newly diagnosed hepatocellular carcinoma
Source: Sci Rep. 2021 Jan 28;11:2614. doi: 10.1038/s41598-021-82177-5 (PMC7844216; doi:10.1038/s41598-021-82177-5)
Supplement: Supplementary file 2 — Supplementary Tables. [file 41598_2021_82177_MOESM2_ESM.xlsx]

## Sheet: Table 1
Supplementary Table 1. The outcome of p-values of overall survival according to the each specific count of blood cells
ANC					AMC					ALC					APC
ANC	ANC. U	ANC. Q	p-value		AMC	AMC.U	AMC.Q	p-value		ALC	ALC.U	ALC.Q	p-value		APC	APC.U	APC.Q	p-value
172	0	0	1		18	0	0	1		101	0	0	1		5	0	0	1
281	0.723877	0.0116828	1		20	1.08823	0.0175632	1		163	0.771244	0.0124472	1		17	0.723877	0.0116828	1
422	0.0473665	0.000764457	1		28	1.9758	0.0318877	1		216	0.0663739	0.00107122	1		22	0.854193	0.013786	1
551	0.842029	0.0135897	1		29	2.32135	0.0374646	1		233	0.266883	0.00430727	1		23	0.0426825	0.00068886	1
557	1.33663	0.0215721	1		30	1.5501	0.0250174	1		235	0.671763	0.0108417	1		24	1.50795	0.024337	1
589	0.638312	0.0103018	1		41	0.673973	0.0108774	1		239	0.0779794	0.00125852	1		25	0.868208	0.0140122	1
600	1.38514	0.022355	1		53	0.459204	0.00741118	1		240	0.809585	0.013066	1		26	2.75517	0.0444662	1
608	0.922048	0.0148811	1		62	0.551597	0.00890233	1		273	0.164073	0.00264801	1		27	3.50052	0.0564955	1
614	1.76525	0.0284898	1		70	0.258966	0.0041795	1		281	1.02619	0.0165619	1		28	4.28148	0.0690996	1
629	0.96116	0.0155123	1		71	1.19346	0.0192615	1		285	1.88965	0.0304975	1		29	6.86643	0.110819	1
632	0.815185	0.0131564	1		81	0.642323	0.0103666	1		290	0.998187	0.0161099	1		30	7.46964	0.120554	1
669	1.61655	0.0260898	1		85	0.41867	0.00675699	1		292	0.0121099	0.000195444	1		31	6.16559	0.0995075	1
680	0.894479	0.0144362	1		89	1.11699	0.0180272	1		310	0.915639	0.0147777	1		32	8.24431	0.133056	1
681	1.87743	0.0303002	1		90	1.95952	0.031625	1		323	0.292628	0.00472277	1		33	6.35949	0.102637	1
689	2.89162	0.0466684	1		92	2.7772	0.0448217	1		330	0.62689	0.0101175	1		34	9.4404	0.15236	1
690	3.63485	0.0586635	1		94	2.66958	0.0430848	1		332	1.07373	0.0173291	1		35	9.18754	0.148279	1
707	4.50835	0.072761	1		98	1.95061	0.0314813	1		339	1.87541	0.0302676	1		36	6.34728	0.10244	1
718	5.43494	0.0877155	1		99	3.57362	0.0576753	1		352	1.09816	0.0177234	1		37	4.08541	0.0659351	1
720	5.34009	0.0861847	1		100	5.32646	0.0859647	1		354	0.0839653	0.00135513	1		38	8.93441	0.144194	1
721	4.66569	0.0753004	1		101	3.81742	0.0616101	1		359	0.768209	0.0123983	1		39	11.1108	0.179318	1
724	5.53983	0.0894084	1		104	2.70447	0.0436479	1		363	0.0423544	0.000683566	1		40	12.0121	0.193866	1
728	5.14675	0.0830644	1		109	2.39122	0.0385924	1		364	1.23202	0.0198838	1		41	15.3549	0.247815	1
730	4.38091	0.0707043	1		110	1.59479	0.0257385	1		367	2.95856	0.0477487	1		42	12.1873	0.196693	1
750	3.69562	0.0596443	1		111	0.817666	0.0131965	1		368	2.08442	0.0336408	1		43	15.4972	0.250111	1
754	4.3758	0.0706219	1		112	1.78159	0.0287534	1		374	2.8657	0.0462501	1		44	16.2981	0.263038	1
759	5.00483	0.0807739	1		113	1.43159	0.0231047	1		379	2.14673	0.0346465	1		45	16.1356	0.260416	1
769	4.79906	0.0774529	1		114	0.0171894	0.000277423	1		380	3.06014	0.0493882	1		46	20.8033	0.335748	0.999868
770	4.00574	0.0646494	1		116	0.276796	0.00446726	1		384	3.92118	0.0632846	1		47	20.4029	0.329285	0.999913
799	5.02773	0.0811434	1		118	1.03976	0.0167808	1		389	4.29845	0.0693734	1		48	20.7614	0.335072	0.999874
810	4.58089	0.0739318	1		119	1.85744	0.0299775	1		390	4.43315	0.0715474	1		49	18.5348	0.299136	0.999991
811	5.36904	0.0866519	1		120	1.83346	0.0295905	1		392	4.14159	0.0668419	1		50	16.0023	0.258264	1
816	4.54681	0.0733818	1		121	1.20123	0.0193869	1		396	3.36837	0.0543627	1		51	17.1014	0.276002	0.999999
820	4.21356	0.0680034	1		125	2.09023	0.0337346	1		398	4.31996	0.0697207	1		52	16.363	0.264085	1
828	3.37323	0.0544412	1		127	1.57398	0.0254028	1		399	4.4484	0.0717935	1		53	19.3811	0.312796	0.999973
831	4.41103	0.0711903	1		129	0.725775	0.0117134	1		400	5.95692	0.0961398	1		54	18.025	0.290908	0.999996
832	3.4127	0.0550782	1		130	1.06763	0.0172307	1		401	7.40517	0.119513	1		55	18.6699	0.301316	0.99999
840	2.76777	0.0446696	1		131	3.07423	0.0496155	1		416	5.66354	0.0914049	1		56	23.9156	0.385979	0.998355
841	1.94663	0.0314171	1		132	4.34093	0.070059	1		419	6.18495	0.0998201	1		57	28.7615	0.464186	0.982389
844	2.78818	0.044999	1		133	6.31569	0.10193	1		420	6.57803	0.106164	1		58	29.7013	0.479354	0.975639
857	2.28758	0.0369197	1		134	7.3758	0.119039	1		421	5.83373	0.0941516	1		59	28.5451	0.460695	0.983736
860	3.30957	0.0534137	1		136	8.10992	0.130887	1		430	6.77716	0.109378	1		60	32.0042	0.516522	0.952384
863	2.42174	0.0390849	1		138	7.53409	0.121594	1		431	7.45388	0.120299	1		61	29.0295	0.468513	0.980615
869	2.23278	0.0360352	1		139	6.92401	0.111748	1		436	7.63187	0.123172	1		62	24.8504	0.401065	0.997083
871	2.96793	0.0479	1		140	6.64603	0.107261	1		437	8.37892	0.135229	1		63	27.8436	0.449373	0.987606
879	2.67939	0.0432431	1		141	5.86668	0.0946834	1		439	8.95102	0.144462	1		64	25.4154	0.410184	0.996004
884	3.47274	0.0560471	1		142	6.06193	0.0978346	1		440	10.4364	0.168435	1		65	25.0275	0.403923	0.996773
888	4.2537	0.0686513	1		143	7.49566	0.120974	1		450	8.72692	0.140845	1		66	33.2993	0.537423	0.934882
890	5.90996	0.095382	1		144	7.66069	0.123637	1		454	7.70493	0.124351	1		67	35.4237	0.571709	0.899383
891	5.75041	0.092807	1		145	7.80138	0.125908	1		459	8.7882	0.141834	1		68	33.1572	0.53513	0.936959
899	4.81521	0.0777136	1		146	8.85927	0.142981	1		460	7.02021	0.1133	1		69	37.1261	0.599185	0.86536
901	5.75386	0.0928626	1		147	8.02352	0.129493	1		461	9.06371	0.146281	1		70	32.5493	0.525319	0.945409
909	4.97504	0.080293	1		148	6.32032	0.102005	1		462	8.22543	0.132752	1		71	29.2544	0.472142	0.979035
910	4.42748	0.0714558	1		149	7.09758	0.114549	1		463	10.1391	0.163637	1		72	30.5305	0.492738	0.968401
911	6.32247	0.10204	1		150	5.09279	0.0821935	1		465	10.6788	0.172347	1		73	36.7528	0.593161	0.873207
912	7.14921	0.115382	1		151	5.5844	0.0901276	1		469	9.96178	0.160775	1		74	44.0609	0.711106	0.692676
913	6.38625	0.103069	1		152	6.80042	0.109753	1		470	10.1445	0.163724	1		75	45.0522	0.727105	0.665767
923	5.8809	0.0949129	1		153	6.43559	0.103865	1		473	10.7257	0.173103	1		76	35.5624	0.573948	0.896786
930	4.9024	0.0791208	1		154	7.31852	0.118115	1		480	9.79116	0.158021	1		77	35.2337	0.568642	0.902887
934	5.7759	0.0932182	1		155	6.23456	0.100621	1		481	9.99994	0.161391	1		78	34.1687	0.551454	0.921349
935	6.70345	0.108188	1		156	7.00462	0.113049	1		482	10.0443	0.162107	1		79	36.9098	0.595694	0.869932
936	5.9457	0.0959588	1		158	6.74191	0.108809	1		487	10.1885	0.164435	1		80	34.2823	0.553288	0.919476
938	5.27236	0.0850915	1		159	5.47415	0.0883483	1		488	9.31504	0.150337	1		81	34.8765	0.562878	0.909303
940	6.22728	0.100503	1		160	6.53276	0.105433	1		490	8.76022	0.141383	1		82	32.892	0.53085	0.940732
943	5.99539	0.0967607	1		161	8.05009	0.129922	1		493	10.1279	0.163456	1		83	35.8587	0.57873	0.891132
954	5.48656	0.0885486	1		162	7.76964	0.125396	1		495	9.10591	0.146962	1		84	32.1759	0.519292	0.950249
957	6.22172	0.100413	1		163	9.21614	0.148741	1		498	9.40632	0.15181	1		85	33.5983	0.542249	0.930387
959	4.85943	0.0784272	1		164	9.34494	0.15082	1		499	9.97352	0.160964	1		86	42.2438	0.681781	0.741312
968	5.88821	0.0950309	1		165	10.414	0.168074	1		509	10.5158	0.169717	1		87	40.9652	0.661145	0.774551
969	5.24481	0.0846469	1		166	10.9814	0.177231	1		510	9.50162	0.153348	1		88	33.5168	0.540933	0.931629
970	5.61461	0.0906152	1		168	13.0065	0.209914	1		511	9.60123	0.154956	1		89	31.7474	0.512377	0.955472
973	5.0932	0.0822	1		169	15.9424	0.257298	1		518	9.87292	0.159341	1		90	38.3724	0.6193	0.837743
978	4.77771	0.0771083	1		170	18.6459	0.300929	0.99999		519	8.12045	0.131057	1		91	34.41	0.55535	0.917343
980	4.37022	0.0705317	1		171	20.3822	0.328952	0.999915		520	8.84463	0.142745	1		92	33.7705	0.545028	0.927722
986	6.33277	0.102206	1		172	23.0258	0.371617	0.99911		521	7.91115	0.12768	1		93	36.7435	0.593009	0.873402
987	7.28629	0.117595	1		173	24.6413	0.397691	0.997419		524	6.02083	0.0971713	1		94	35.9572	0.580321	0.889219
988	8.26523	0.133394	1		174	24.9263	0.402289	0.996953		527	4.03373	0.0651011	1		95	41.3661	0.667615	0.764245
991	7.6277	0.123105	1		175	26.2385	0.423467	0.993912		530	4.20443	0.067856	1		96	36.6918	0.592175	0.874471
996	7.39855	0.119407	1		177	26.0336	0.42016	0.994497		531	3.3017	0.0532867	1		97	42.7281	0.689596	0.728478
998	8.11554	0.130978	1		178	27.0478	0.436529	0.991141		532	1.76804	0.0285348	1		98	43.1637	0.696627	0.716842
999	7.46672	0.120507	1		179	26.0117	0.419808	0.994556		538	1.01281	0.0163459	1		99	46.6385	0.752708	0.62261
1000	8.39707	0.135522	1		180	26.1818	0.422553	0.994078		539	1.92339	0.031042	1		100	44.8384	0.723655	0.671581
1001	8.7893	0.141852	1		181	22.5068	0.363242	0.9994		540	3.23018	0.0521324	1		101	45.778	0.738819	0.646012
1007	9.58574	0.154706	1		182	20.5798	0.332142	0.999895		541	3.37873	0.0545299	1		102	51.0994	0.824702	0.504525
1008	9.40205	0.151741	1		183	20.0571	0.323706	0.99994		547	5.13467	0.0828694	1		103	50.9297	0.821963	0.508857
1011	10.4398	0.168491	1		184	17.9054	0.288978	0.999997		548	4.94791	0.0798553	1		104	51.0525	0.823945	0.50572
1013	11.3532	0.183232	1		185	18.2557	0.294632	0.999994		549	5.36328	0.0865589	1		105	50.4075	0.813536	0.522285
1020	11.548	0.186376	1		186	20.6706	0.333607	0.999885		550	4.56191	0.0736255	1		106	49.4018	0.797304	0.548535
1026	11.3992	0.183973	1		187	22.1074	0.356795	0.999566		551	4.78365	0.0772041	1		107	53.742	0.867352	0.439348
1027	11.0821	0.178856	1		188	21.8105	0.352003	0.999662		552	5.19853	0.0839	1		108	60.9455	0.983611	0.287984
1029	11.8104	0.190611	1		189	22.415	0.361759	0.999442		555	4.92073	0.0794165	1		109	53.5771	0.86469	0.44328
1030	11.3411	0.183036	1		190	26.4025	0.426115	0.993412		558	5.81945	0.0939212	1		110	51.2503	0.827138	0.500685
1031	10.4488	0.168635	1		191	24.0993	0.388943	0.998149		559	6.08117	0.098145	1		111	50.9291	0.821955	0.50887
1032	11.5618	0.186597	1		192	19.4436	0.313804	0.999971		560	4.25067	0.0686023	1		112	51.4545	0.830433	0.495512
1034	11.2553	0.181652	1		193	19.2285	0.310333	0.999978		561	4.50166	0.0726532	1		113	53.2065	0.858709	0.452186
1035	9.99141	0.161253	1		194	22.6031	0.364796	0.999353		563	3.56302	0.0575042	1		114	57.4181	0.926681	0.356961
1038	11.8798	0.19173	1		195	22.4987	0.363111	0.999404		566	3.9749	0.0641516	1		115	49.2321	0.794565	0.55301
1040	12.9657	0.209255	1		196	21.7393	0.350854	0.999683		567	3.01854	0.0487168	1		116	52.7983	0.852121	0.462102
1041	13.7577	0.222038	1		197	22.4164	0.361783	0.999441		569	3.20223	0.0516814	1		117	57.5182	0.928296	0.354865
1042	12.8981	0.208164	1		198	21.6523	0.349451	0.999706		570	3.90055	0.0629516	1		118	62.1796	1.00353	0.266238
1046	12.2484	0.197679	1		199	25.5652	0.412601	0.995672		571	4.8823	0.0787963	1		119	72.5867	1.17149	0.128491
1048	12.5641	0.202774	1		200	30.1961	0.487341	0.971469		572	5.39336	0.0870444	1		120	82.386	1.32964	0.0582638
1049	11.7183	0.189124	1		201	33.9829	0.548456	0.924359		576	6.0177	0.0971207	1		121	87.5467	1.41293	0.0368974
1055	10.1156	0.163257	1		202	31.9839	0.516193	0.952633		577	6.66522	0.107571	1		122	78.9987	1.27497	0.0774575
1058	10.9262	0.176339	1		204	34.2162	0.552221	0.920569		578	5.88426	0.0949671	1		123	78.1829	1.26181	0.0828069
1059	11.7405	0.189483	1		205	35.2366	0.56869	0.902833		579	6.25523	0.100954	1		124	82.4676	1.33096	0.0578568
1060	12.9561	0.209101	1		206	36.9859	0.596922	0.868332		580	7.75436	0.125149	1		125	83.1459	1.34191	0.0545682
1061	14.5624	0.235026	1		207	35.6854	0.575933	0.894457		582	9.59779	0.1549	1		126	88.4551	1.42759	0.0339489
1063	16.445	0.265409	1		208	35.2161	0.56836	0.903207		583	10.4909	0.169315	1		127	97.7776	1.57805	0.0137414
1068	17.4738	0.282013	0.999998		209	33.0644	0.533633	0.938294		586	11.4344	0.184541	1		128	96.6247	1.55944	0.0154433
1069	18.0256	0.290919	0.999996		210	41.4779	0.669419	0.761351		589	10.4124	0.168048	1		129	103.527	1.67084	0.00751931
1070	18.9643	0.306068	0.999984		211	44.9389	0.725277	0.668849		590	9.92845	0.160237	1		130	106.253	1.71483	0.00558244
1080	18.5996	0.300183	0.999991		212	51.9886	0.839053	0.482098		591	11.584	0.186956	1		131	104.479	1.68621	0.00678236
1081	18.2161	0.293993	0.999995		213	53.7831	0.868015	0.438372		598	12.3044	0.198583	1		132	106.892	1.72514	0.00519998
1082	18.0555	0.291401	0.999996		214	53.5567	0.864362	0.443767		599	9.56929	0.154441	1		133	120.236	1.94051	0.00107227
1084	16.6799	0.2692	1		215	53.7035	0.86673	0.440265		600	10.4149	0.168089	1		134	125.197	2.02057	0.000568627
1089	16.4404	0.265334	1		216	49.7609	0.8031	0.539107		601	9.45514	0.152598	1		135	122.123	1.97096	0.000844929
1090	15.908	0.256742	1		217	53.154	0.857861	0.453455		603	8.42636	0.135994	1		136	121.208	1.95619	0.000948877
1097	16.8466	0.271891	0.999999		218	53.2928	0.860101	0.450104		609	9.17197	0.148028	1		137	122.088	1.97041	0.000848666
1099	16.7723	0.270691	1		219	57.4211	0.92673	0.356897		610	9.50915	0.15347	1		138	125.322	2.0226	0.000559375
1100	14.997	0.242039	1		220	60.5401	0.977068	0.295397		611	11.5417	0.186274	1		139	127.881	2.06389	0.000399175
1103	14.1304	0.228053	1		221	66.7057	1.07658	0.196747		612	10.5129	0.16967	1		140	130.845	2.11173	0.000267691
1107	13.413	0.216474	1		222	70.4079	1.13633	0.151109		613	12.0031	0.19372	1		141	137.003	2.21112	0.00011336
1109	12.8149	0.206821	1		223	72.2694	1.16637	0.131602		619	12.8954	0.208122	1		142	133.391	2.15282	0.000188555
1110	13.7644	0.222147	1		224	73.9316	1.1932	0.115963		620	13.0808	0.211113	1		143	145.787	2.35289	3.10776e-05
1111	14.5264	0.234445	1		225	73.6946	1.18937	0.118095		623	12.0345	0.194227	1		144	147.449	2.3797	2.41116e-05
1112	13.2945	0.214563	1		226	75.7967	1.2233	0.10027		625	13.6143	0.219723	1		145	144.399	2.33049	3.83338e-05
1115	14.1667	0.228639	1		227	75.7816	1.22305	0.10039		628	12.9563	0.209103	1		146	147.358	2.37824	2.44502e-05
1119	13.8798	0.224009	1		228	76.484	1.23439	0.0949511		629	13.0623	0.210814	1		147	156.653	2.52824	5.61043e-06
1120	14.2305	0.229669	1		229	79.3054	1.27992	0.0755229		630	13.2002	0.21304	1		148	153.556	2.47827	9.2533e-06
1121	15.2095	0.245468	1		230	85.9928	1.38785	0.0424622		631	11.7241	0.189218	1		149	159.767	2.5785	3.3579e-06
1122	16.1968	0.261403	1		231	92.0605	1.48578	0.024187		632	12.0032	0.193721	1		150	160.463	2.58975	2.98941e-06
1123	17.0776	0.275619	0.999999		232	100.237	1.61774	0.0106622		633	12.8825	0.207914	1		151	166.642	2.68947	1.0431e-06
1129	17.8882	0.288701	0.999997		233	105.226	1.69826	0.00625104		634	11.929	0.192525	1		152	171.536	2.76844	4.40476e-07
1130	18.5282	0.299031	0.999991		234	106.269	1.7151	0.00557217		638	12.6312	0.203858	1		153	175.977	2.84012	1.97133e-07
1131	17.6837	0.285401	0.999998		235	107.736	1.73878	0.0047314		639	13.2355	0.213609	1		154	173.252	2.79614	3.23633e-07
1132	16.927	0.273187	0.999999		236	107.473	1.73453	0.0048729		640	14.9029	0.24052	1		155	180.216	2.90853	8.97715e-08
1133	16.5658	0.267359	1		237	108.889	1.75739	0.00415409		641	13.9642	0.225371	1		156	181.959	2.93668	6.46036e-08
1137	18.602	0.300221	0.999991		238	110.096	1.77686	0.00361999		644	15.8558	0.255899	1		157	183.501	2.96155	4.81765e-08
1138	18.9445	0.305749	0.999985		239	109.754	1.77135	0.00376435		646	16.727	0.26996	1		158	188.661	3.04483	1.77162e-08
1140	18.6671	0.301272	0.99999		240	119.133	1.92271	0.00123034		649	16.5828	0.267632	1		159	200.405	3.23437	1.63912e-09
1142	19.1976	0.309833	0.999979		241	128.766	2.07818	0.000354605		650	15.7596	0.254347	1		160	206.927	3.33963	4.1074e-10
1148	18.7175	0.302085	0.999989		242	139.449	2.25059	7.97033e-05		651	17.5767	0.283673	0.999998		161	210.85	3.40295	1.74858e-10
1151	18.0061	0.290604	0.999996		243	141.735	2.28748	5.70261e-05		653	19.2319	0.310387	0.999978		162	209.825	3.38641	2.18907e-10
1152	17.3716	0.280364	0.999999		244	143.269	2.31224	4.54106e-05		657	18.4146	0.297196	0.999993		163	202.483	3.26791	1.05969e-09
1156	18.3309	0.295846	0.999994		245	143.397	2.31431	4.4549e-05		658	19.5785	0.31598	0.999966		164	207.019	3.34111	4.02667e-10
1158	17.9931	0.290394	0.999996		246	147.257	2.37661	2.48316e-05		660	19.1477	0.309027	0.99998		165	205.208	3.31189	5.94023e-10
1159	19.8161	0.319816	0.999955		247	147.337	2.3779	2.45276e-05		662	19.2692	0.310989	0.999977		166	205.961	3.32405	5.05511e-10
1160	20.2198	0.32633	0.999929		248	147.674	2.38334	2.32906e-05		665	20.1307	0.324894	0.999935		167	214.379	3.4599	8.0029e-11
1161	18.9157	0.305284	0.999985		249	151.009	2.43716	1.38626e-05		666	20.8397	0.336336	0.999863		168	219.056	3.53539	2.78316e-11
1164	18.5916	0.300053	0.999991		250	161.919	2.61324	2.341e-06		670	21.2711	0.343298	0.999792		169	225.436	3.63835	6.35376e-12
1170	19.4304	0.31359	0.999972		251	171.182	2.76274	4.69178e-07		671	20.0851	0.324157	0.999938		170	226.878	3.66163	4.52257e-12
1171	19.2113	0.310055	0.999978		252	174.019	2.80852	2.81696e-07		674	18.0211	0.290846	0.999996		171	227.382	3.66976	4.01438e-12
1173	18.4582	0.2979	0.999992		253	176.174	2.84331	1.90117e-07		676	17.1533	0.276841	0.999999		172	216.55	3.49495	4.91502e-11
1176	18.7032	0.301855	0.999989		254	175.135	2.82654	2.2992e-07		678	17.2744	0.278794	0.999999		173	206.287	3.32931	4.71337e-10
1179	18.1521	0.29296	0.999995		255	173.358	2.79786	3.17464e-07		679	17.945	0.289617	0.999996		174	210.278	3.39372	1.98251e-10
1180	19.0907	0.308109	0.999982		256	170.957	2.7591	4.88388e-07		681	16.5254	0.266707	1		175	209.257	3.37723	2.47843e-10
1181	20.0697	0.323908	0.999939		257	171.487	2.76765	4.44353e-07		683	17.491	0.282291	0.999998		176	211.48	3.41312	1.52236e-10
1190	20.9839	0.338663	0.999842		258	170.631	2.75385	5.17508e-07		686	18.4611	0.297947	0.999992		177	211.625	3.41545	1.47461e-10
1193	20.2702	0.327144	0.999924		259	171.934	2.77488	4.1013e-07		690	17.7769	0.286905	0.999997		178	213.44	3.44475	9.86451e-11
1196	19.7939	0.319457	0.999956		260	171.06	2.76077	4.79508e-07		691	20.2846	0.327376	0.999923		179	211.452	3.41267	1.53175e-10
1198	21.5856	0.348373	0.999723		261	178.213	2.87621	1.30482e-07		696	19.7165	0.318208	0.99996		180	218.682	3.52935	3.03132e-11
1199	22.4288	0.361982	0.999436		262	182.613	2.94722	5.70634e-08		697	20.5445	0.331571	0.999899		181	216.382	3.49222	5.10565e-11
1200	21.3838	0.345117	0.999769		263	191.119	3.08451	1.08921e-08		698	21.124	0.340924	0.999819		182	220.612	3.5605	1.94876e-11
1202	23.1477	0.373584	0.999028		264	191.761	3.09486	9.58419e-09		699	22.2983	0.359876	0.999492		183	229.169	3.6986	2.6244e-12
1208	22.2057	0.358381	0.999529		265	191.88	3.09678	9.35888e-09		700	19.5687	0.315823	0.999966		184	227.828	3.67695	3.61191e-12
1209	22.0386	0.355685	0.99959		266	194.92	3.14585	5.07191e-09		701	20.0269	0.323217	0.999942		185	225.472	3.63893	6.30007e-12
1211	21.3432	0.344462	0.999778		267	194.439	3.13809	5.59113e-09		702	20.1075	0.324519	0.999937		186	226.916	3.66224	4.48265e-12
1212	21.441	0.34604	0.999757		268	197.929	3.19441	2.73997e-09		705	22.282	0.359613	0.999499		187	226.894	3.66189	4.50568e-12
1217	20.8543	0.336571	0.999861		269	201.694	3.25517	1.25124e-09		706	22.6021	0.36478	0.999354		188	224.849	3.62887	7.29153e-12
1218	21.8763	0.353065	0.999643		270	209.619	3.38309	2.28975e-10		707	21.7925	0.351713	0.999668		189	226.651	3.65797	4.77184e-12
1219	22.2401	0.358937	0.999515		271	217.638	3.5125	3.84328e-11		708	22.3444	0.36062	0.999473		190	228.732	3.69155	2.91271e-12
1221	21.3885	0.345193	0.999768		272	219.317	3.53959	2.62252e-11		709	22.9047	0.369664	0.999186		191	228.358	3.68551	3.18418e-12
1222	21.6969	0.35017	0.999694		273	222.25	3.58693	1.3357e-11		710	22.0739	0.356255	0.999578		192	225.656	3.6419	6.0332e-12
1223	20.9249	0.337711	0.999851		274	225.429	3.63823	6.36424e-12		711	21.6075	0.348728	0.999718		193	225.552	3.64022	6.18264e-12
1227	20.5944	0.332377	0.999893		275	226.317	3.65257	5.16356e-12		712	22.4402	0.362167	0.999431		194	223.84	3.6126	9.22998e-12
1228	21.5279	0.347442	0.999737		276	227.134	3.66575	4.25762e-12		713	23.0581	0.372139	0.999089		195	224.479	3.62291	7.9498e-12
1229	20.6657	0.333527	0.999885		277	227.545	3.6724	3.86195e-12		718	23.764	0.383532	0.998511		196	226.343	3.653	5.13138e-12
1230	21.163	0.341553	0.999813		278	228.659	3.69037	2.96396e-12		719	25.2818	0.408027	0.996283		197	233.601	3.77013	9.01543e-13
1231	20.2496	0.326811	0.999926		279	228.006	3.67983	3.46189e-12		720	23.3151	0.376287	0.998905		198	236.896	3.8233	4.02066e-13
1232	19.6453	0.31706	0.999963		280	236.675	3.81974	4.24577e-13		721	21.4181	0.345671	0.999762		199	234.372	3.78257	7.47092e-13
1233	20.4297	0.329718	0.99991		281	237.024	3.82538	3.89516e-13		722	20.5478	0.331625	0.999898		200	230.062	3.71301	2.11962e-12
1238	20.1315	0.324906	0.999935		282	234.218	3.78008	7.75803e-13		725	19.5689	0.315826	0.999966		201	224.268	3.6195	8.35303e-12
1240	20.0296	0.323261	0.999942		283	239.98	3.87308	1.86884e-13		726	19.9376	0.321776	0.999948		202	231.094	3.72968	1.65402e-12
1241	22.5796	0.364416	0.999365		284	240.288	3.87805	1.73025e-13		728	20.6183	0.332763	0.999891		203	228.084	3.68108	3.39892e-12
1243	23.0487	0.371986	0.999095		285	238.58	3.85048	2.64947e-13		729	21.2801	0.343443	0.999791		204	228.48	3.68747	3.09334e-12
1244	23.8047	0.384189	0.99847		286	238.176	3.84397	2.92872e-13		730	19.9181	0.321463	0.999949		205	232.663	3.75499	1.13224e-12
1245	23.6436	0.381588	0.998626		287	241.413	3.8962	1.30467e-13		731	23.6989	0.382481	0.998574		206	235.388	3.79896	5.82705e-13
1249	24.5845	0.396774	0.997504		288	243.282	3.92638	8.13755e-14		732	23.0594	0.372161	0.999088		207	239.635	3.86751	2.03709e-13
1256	24.2628	0.391582	0.997949		289	242.158	3.90824	1.08123e-13		735	23.1509	0.373636	0.999026		208	238.58	3.85048	2.64949e-13
1258	24.9865	0.403261	0.996847		290	253.982	4.09906	5.09022e-15		736	23.9722	0.386891	0.998294		209	237.215	3.82846	3.71571e-13
1260	25.9472	0.418767	0.994729		291	257.506	4.15593	1.99061e-15		737	25.8316	0.416901	0.99503		210	237.682	3.83599	3.31041e-13
1262	25.72	0.415099	0.995307		292	267.375	4.31522	1.3395e-16		739	24.7938	0.400152	0.997177		211	237.05	3.82579	3.87036e-13
1264	26.555	0.428576	0.99292		293	269.611	4.3513	7.16709e-17		740	25.0972	0.405049	0.996644		212	236.531	3.81742	4.39899e-13
1268	27.573	0.445005	0.988905		294	270.582	4.36697	5.45351e-17		741	25.474	0.41113	0.995876		213	237.979	3.84079	3.07538e-13
1269	28.3784	0.458005	0.984724		295	270.606	4.36736	5.41649e-17		742	26.5689	0.4288	0.992874		214	239.964	3.87282	1.87638e-13
1270	27.3661	0.441667	0.98983		296	270.567	4.36673	5.47673e-17		743	28.5153	0.460214	0.983916		215	239.57	3.86647	2.07001e-13
1271	28.3699	0.457866	0.984773		297	274.222	4.42572	1.94092e-17		745	29.3218	0.47323	0.978545		216	239.243	3.86119	2.24611e-13
1272	28.391	0.458208	0.98465		298	272.301	4.39472	3.3534e-17		746	29.0404	0.468688	0.980541		217	239.005	3.85735	2.38326e-13
1274	29.3078	0.473004	0.978648		299	277.303	4.47544	8.00957e-18		748	28.9407	0.46708	0.981216		218	244.667	3.94873	5.72236e-14
1280	28.472	0.459515	0.984174		300	284.61	4.59337	9.43199e-19		749	28.0779	0.453154	0.986396		219	244.93	3.95296	5.3522e-14
1281	31.1984	0.503517	0.961651		301	284.944	4.59877	8.54111e-19		751	27.6285	0.445901	0.988647		220	249.58	4.02802	1.61515e-14
1282	31.3579	0.506091	0.959915		302	285.282	4.60421	7.72671e-19		752	30.5907	0.493708	0.967827		221	253.424	4.09005	5.8995e-15
1285	32.901	0.530994	0.940607		303	285.405	4.6062	7.44907e-19		753	32.3541	0.522169	0.947972		222	252.358	4.07285	7.81231e-15
1286	33.9072	0.547234	0.925567		304	287.835	4.64541	3.60575e-19		755	31.3362	0.50574	0.960155		223	250.202	4.03806	1.37361e-14
1288	34.7023	0.560067	0.912351		305	290.196	4.68352	1.77092e-19		756	32.7129	0.527959	0.943205		224	244.101	3.93959	6.6101e-14
1290	34.8856	0.563024	0.909143		306	288.923	4.66297	2.60032e-19		759	31.9832	0.516183	0.952641		225	243.728	3.93358	7.26672e-14
1291	34.2162	0.552222	0.920568		307	293.246	4.73275	7.00714e-20		760	30.1923	0.487279	0.971503		226	248.584	4.01194	2.09162e-14
1292	35.2382	0.568716	0.902804		308	294.693	4.75611	4.49859e-20		761	29.5217	0.476456	0.977045		227	246.136	3.97243	3.93089e-14
1293	37.0379	0.597761	0.867234		309	294.496	4.75292	4.77938e-20		763	30.9449	0.499425	0.964312		228	246.882	3.98448	3.24518e-14
1294	36.6779	0.591951	0.874758		310	294.608	4.75473	4.61772e-20		765	33.5378	0.541273	0.93131		229	249.758	4.03089	1.54226e-14
1298	36.5482	0.589858	0.877421		311	299.625	4.8357	9.77094e-21		767	32.6211	0.526477	0.944448		230	247.397	3.99279	2.84243e-14
1300	35.3745	0.570915	0.900296		312	302.595	4.88363	3.84879e-21		768	33.4682	0.540149	0.932364		231	244.605	3.94772	5.81439e-14
1303	34.6578	0.559349	0.913121		313	304.319	4.91146	2.23136e-21		770	34.7518	0.560865	0.911491		232	241.736	3.90142	1.20279e-13
1311	33.8271	0.545942	0.926834		314	304.87	4.92035	1.87342e-21		771	34.9208	0.563593	0.90852		233	241.596	3.89916	1.24595e-13
1312	33.8864	0.546898	0.925898		315	305.063	4.92347	1.76176e-21		772	33.821	0.545844	0.926929		234	242.933	3.92074	8.89026e-14
1317	33.6655	0.543333	0.929354		317	303.733	4.902	2.68638e-21		773	34.7439	0.560737	0.911629		235	240.43	3.88035	1.66949e-13
1319	33.0325	0.533118	0.938749		318	303.442	4.8973	2.94582e-21		775	32.7324	0.528273	0.942939		236	240.723	3.88508	1.55134e-13
1320	33.9276	0.547564	0.925243		319	306.108	4.94033	1.26323e-21		776	33.6962	0.543828	0.92888		237	238.022	3.84148	3.04308e-13
1321	34.9721	0.564421	0.907608		320	309.999	5.00314	3.62291e-22		777	34.3484	0.554355	0.918376		238	237.643	3.83536	3.34245e-13
1322	35.2804	0.569396	0.902032		321	316.477	5.10768	4.37448e-23		778	34.4469	0.555944	0.916722		239	233.956	3.77586	8.26874e-13
1325	36.2769	0.585479	0.882906		322	315.91	5.09853	5.27333e-23		779	33.7338	0.544436	0.928295		240	236.546	3.81765	4.38327e-13
1326	34.5739	0.557995	0.914562		323	318.239	5.13612	2.44275e-23		780	35.7609	0.577151	0.893015		241	236.245	3.81279	4.72076e-13
1327	33.7275	0.544334	0.928393		324	318.757	5.14447	2.05725e-23		781	33.8504	0.546317	0.926467		242	236.123	3.81083	4.86404e-13
1328	34.4945	0.556712	0.915917		325	317.928	5.1311	2.70798e-23		782	33.8663	0.546575	0.926215		243	236.571	3.81806	4.35621e-13
1329	33.9421	0.547798	0.925011		326	317.331	5.12146	3.29997e-23		783	36.6517	0.591529	0.875297		244	235.568	3.80188	5.57455e-13
1330	33.9326	0.547644	0.925163		327	316.859	5.11385	3.85655e-23		785	38.2403	0.617167	0.840769		245	233.219	3.76397	9.89269e-13
1332	35.6771	0.575799	0.894615		328	317.998	5.13223	2.64581e-23		787	39.4112	0.636065	0.813244		246	235.451	3.79998	5.73757e-13
1333	35.1083	0.566619	0.905165		329	322.63	5.20698	5.64063e-24		789	40.1872	0.648589	0.794195		247	235.622	3.80275	5.50103e-13
1337	36.0691	0.582125	0.887029		330	326.089	5.26281	1.75205e-24		790	40.5356	0.654211	0.785462		248	233.061	3.76142	1.02797e-12
1340	35.7854	0.577547	0.892544		331	329.626	5.31989	5.23475e-25		791	38.9086	0.627954	0.825251		249	232.569	3.75347	1.15842e-12
1341	37.5193	0.605531	0.856876		332	336.301	5.42762	5.16654e-26		792	40.1691	0.648296	0.794647		250	231.515	3.73646	1.49458e-12
1342	39.3157	0.634523	0.815548		333	341.433	5.51045	8.43793e-27		793	40.9947	0.661621	0.773797		251	230.3	3.71685	2.00213e-12
1343	39.4689	0.636996	0.811849		334	345.311	5.57304	2.10716e-27		794	41.8131	0.67483	0.752624		252	228.193	3.68285	3.31163e-12
1344	38.5724	0.622527	0.833125		335	344.475	5.55954	2.84611e-27		795	41.7666	0.674079	0.753839		253	227.739	3.67552	3.68881e-12
1346	38.2851	0.617891	0.839744		336	347.497	5.60831	9.57507e-28		797	40.828	0.65893	0.778053		254	223.649	3.6095	9.65166e-12
1348	37.6114	0.607017	0.854857		337	346.684	5.5952	1.28466e-27		798	39.887	0.643744	0.801634		255	224.497	3.6232	7.91738e-12
1349	36.7785	0.593575	0.872674		338	350.342	5.65423	3.40417e-28		799	40.812	0.658672	0.77846		256	223.855	3.61283	9.19856e-12
1350	37.2979	0.601958	0.861679		339	352.32	5.68616	1.64986e-28		800	42.327	0.683123	0.739115		257	224.461	3.62262	7.98363e-12
1351	41.7716	0.674159	0.753709		340	355.894	5.74383	4.41449e-29		801	43.0871	0.69539	0.718895		258	222.089	3.58434	1.38627e-11
1352	41.3127	0.666753	0.765626		341	364.858	5.8885	1.52464e-30		803	40.3874	0.651819	0.78919		259	217.674	3.51308	3.81181e-11
1353	41.7006	0.673013	0.755561		342	377.587	6.09394	1.10911e-32		804	38.3978	0.619709	0.83716		260	215.567	3.47907	6.13331e-11
1354	40.9551	0.660981	0.774811		343	377.461	6.09191	1.16537e-32		806	39.9032	0.644006	0.801234		261	215.42	3.4767	6.33855e-11
1357	40.8191	0.658787	0.778278		344	376.164	6.07098	1.93926e-32		808	41.7388	0.67363	0.754565		262	210.936	3.40434	1.71586e-10
1358	41.5361	0.670359	0.759841		345	377.222	6.08805	1.28047e-32		809	42.68	0.68882	0.729758		263	210.91	3.40392	1.72574e-10
1359	42.487	0.685705	0.734881		346	376.751	6.08045	1.54056e-32		810	42.6635	0.688553	0.730197		264	206.803	3.33763	4.21826e-10
1361	41.3276	0.666994	0.76524		347	378.926	6.11555	6.54442e-33		811	42.9702	0.693503	0.722022		265	206.416	3.33139	4.58451e-10
1362	41.3717	0.667705	0.764102		348	377.686	6.09554	1.06669e-32		812	44.9519	0.725487	0.668494		266	203.438	3.28333	8.65835e-10
1363	41.6765	0.672625	0.756188		349	376.609	6.07816	1.62873e-32		813	44.0195	0.710438	0.693796		267	199.415	3.21839	2.01435e-09
1366	42.4592	0.685256	0.735619		350	376.789	6.08106	1.51775e-32		814	44.8836	0.724385	0.670351		268	194.419	3.13776	5.61474e-09
1367	42.3097	0.682844	0.739572		351	381.337	6.15446	2.51851e-33		815	44.447	0.717339	0.682211		269	195.808	3.16018	4.23313e-09
1369	42.0551	0.678735	0.746281		352	388.307	6.26696	1.53946e-34		816	45.5389	0.734961	0.652519		270	187.738	3.02994	2.12277e-08
1370	42.0085	0.677983	0.747505		353	392.553	6.33548	2.73742e-35		817	44.8465	0.723786	0.67136		271	185.462	2.99321	3.30444e-08
1371	43.8269	0.707331	0.698999		354	392.994	6.34261	2.28493e-35		818	45.0721	0.727427	0.665225		272	182.564	2.94644	5.7592e-08
1372	44.1502	0.712548	0.690257		355	391.501	6.3185	4.20696e-35		819	46.7018	0.753728	0.620894		273	180.938	2.92018	7.83719e-08
1373	47.6212	0.768568	0.596019		356	391.551	6.31931	4.12158e-35		820	47.0617	0.759538	0.611136		274	175.193	2.82748	2.27505e-07
1377	46.5352	0.751041	0.625415		357	391.748	6.32249	3.80373e-35		821	45.4639	0.733751	0.654561		275	173.124	2.79408	3.31173e-07
1379	47.0977	0.760118	0.610162		358	391.353	6.31611	4.46871e-35		822	45.1749	0.729085	0.662429		276	171.954	2.77519	4.08708e-07
1380	49.3814	0.796976	0.54907		359	386.549	6.23859	3.13034e-34		823	46.0951	0.743938	0.63738		277	176.078	2.84176	1.93498e-07
1381	51.0525	0.823945	0.50572		360	388.337	6.26744	1.52097e-34		824	47.7044	0.76991	0.593779		278	174.951	2.82357	2.37773e-07
1382	51.6535	0.833646	0.490493		361	392.598	6.3362	2.68765e-35		825	47.1576	0.761085	0.608541		279	177.962	2.87217	1.36692e-07
1386	52.4743	0.846891	0.470054		362	398.095	6.42492	2.79248e-36		826	48.0851	0.776055	0.583546		280	173.502	2.80018	3.09327e-07
1388	51.7307	0.834892	0.488552		363	403.453	6.5114	2.9803e-37		828	47.2299	0.762253	0.606584		281	170.491	2.75158	5.3062e-07
1389	50.4021	0.813448	0.522426		364	406.882	6.56674	7.00842e-38		829	47.0708	0.759684	0.61089		282	166.202	2.68237	1.12577e-06
1390	50.58	0.816319	0.517833		365	409.193	6.60404	2.62366e-38		830	47.4961	0.766548	0.599394		283	163.535	2.63933	1.77988e-06
1391	52.4912	0.847164	0.469637		366	409.226	6.60457	2.58722e-38		831	49.2162	0.794309	0.553429		284	163.594	2.64027	1.76219e-06
1392	52.5974	0.848879	0.467024		367	408.557	6.59377	3.44115e-38		832	50.5327	0.815557	0.519052		285	161.223	2.60201	2.63194e-06
1395	53.5001	0.863448	0.445121		368	406.062	6.55351	9.91749e-38		833	51.4603	0.830527	0.495366		286	158.726	2.56171	3.99056e-06
1397	52.6208	0.849256	0.46645		369	405.759	6.54862	1.12736e-37		835	52.2695	0.843588	0.475112		287	161.451	2.60569	2.53299e-06
1398	53.2803	0.859901	0.450403		370	411.215	6.63668	1.10554e-38		836	51.2924	0.827817	0.499617		288	161.432	2.60538	2.54131e-06
1399	54.2138	0.874967	0.428206		371	416.734	6.72575	1.02273e-39		838	50.6611	0.817628	0.515746		289	160.874	2.59638	2.7906e-06
1400	54.7704	0.883949	0.415269		372	418.811	6.75926	4.14292e-40		839	50.9006	0.821494	0.509601		290	157.17	2.53659	5.15558e-06
1401	54.7898	0.884262	0.414824		373	412.83	6.66274	5.52787e-39		841	52.8123	0.852347	0.461761		291	154.626	2.49554	7.79262e-06
1402	53.606	0.865158	0.442588		374	413.723	6.67715	3.76359e-39		843	54.1456	0.873865	0.429808		292	151.396	2.44341	1.30421e-05
1404	54.6635	0.882223	0.417737		375	412.043	6.65003	7.75311e-39		844	55.1222	0.889627	0.407211		293	147.735	2.38432	2.30741e-05
1405	55.6227	0.897705	0.395907		376	410.615	6.62699	1.42947e-38		847	54.3116	0.876545	0.425916		294	148.111	2.39039	2.17746e-05
1406	56.5295	0.91234	0.37592		377	409.942	6.61613	1.90579e-38		848	53.6715	0.866214	0.441028		295	147.145	2.3748	2.52629e-05
1407	56.4903	0.911707	0.376771		378	412.373	6.65535	6.72934e-39		849	52.6337	0.849464	0.466133		296	145.898	2.35467	3.05596e-05
1409	57.2307	0.923656	0.360908		379	423.273	6.83128	5.8499e-41		850	51.6957	0.834327	0.489432		297	147.163	2.37509	2.51937e-05
1410	58.1046	0.93776	0.342746		380	419.518	6.77068	3.04141e-40		851	51.143	0.825406	0.503414		298	144.193	2.32715	3.95433e-05
1411	57.262	0.924163	0.360245		381	426.473	6.88292	1.41901e-41		852	49.4376	0.797883	0.54759		299	142.719	2.30337	4.92849e-05
1413	57.1012	0.921566	0.36365		382	426.189	6.87834	1.60986e-41		853	50.9638	0.822514	0.507984		300	138.483	2.23501	9.16643e-05
1414	56.1338	0.905953	0.384564		383	422.507	6.81891	8.19941e-41		854	50.8569	0.820789	0.510719		301	137.473	2.21871	0.000105987
1415	55.6227	0.897705	0.395907		384	423.231	6.8306	5.95999e-41		857	51.6199	0.833102	0.491341		302	137.49	2.21898	0.000105731
1416	56.629	0.913945	0.373767		385	423.631	6.83706	4.99431e-41		858	52.4691	0.846809	0.47018		303	136.357	2.20069	0.000124289
1418	57.6043	0.929687	0.353067		386	424.644	6.85341	3.19191e-41		859	52.1117	0.84104	0.479031		304	133.712	2.158	0.000180315
1419	57.5557	0.928902	0.354081		387	425.553	6.86808	2.13407e-41		860	54.8342	0.884978	0.413802		305	129.642	2.09231	0.000315169
1420	57.768	0.932328	0.349668		388	424.933	6.85806	2.80965e-41		861	57.5027	0.928046	0.355189		306	125.629	2.02754	0.000537421
1421	60.1614	0.970955	0.302444		389	426.614	6.8852	1.33251e-41		862	58.3597	0.941878	0.33756		307	125.168	2.02011	0.000570751
1422	61.0609	0.985474	0.285898		390	433.379	6.99438	6.43449e-43		864	58.6424	0.94644	0.331876		308	124.448	2.00848	0.000626811
1423	62.2403	1.00451	0.265199		391	433.238	6.9921	6.85743e-43		866	59.3808	0.958357	0.317334		309	125.643	2.02777	0.000536435
1424	61.5408	0.993218	0.277341		392	437.041	7.05348	1.22282e-43		867	58.5239	0.944527	0.334252		310	125.02	2.01773	0.000581845
1426	61.3476	0.9901	0.280763		393	438.902	7.08351	5.23066e-44		869	57.7771	0.932475	0.349481		311	125.553	2.02633	0.000542754
1429	60.1279	0.970415	0.303072		394	440.858	7.11509	2.13388e-44		870	58.3946	0.942442	0.336854		312	124.237	2.00509	0.000644118
1430	61.93	0.9995	0.270536		395	438.375	7.07502	6.65332e-44		871	57.7245	0.931626	0.35057		313	121.724	1.96452	0.000888865
1431	61.7259	0.996206	0.274089		396	436.571	7.0459	1.51408e-43		872	59.1027	0.953869	0.322758		314	120.878	1.95087	0.000989179
1432	61.3276	0.989777	0.28112		397	435.75	7.03266	2.1986e-43		873	59.2533	0.9563	0.319813		315	119.206	1.92388	0.0012193
1433	64.1205	1.03485	0.234497		398	434.239	7.00826	4.36194e-43		874	57.6936	0.931127	0.351211		316	116.881	1.88637	0.00162277
1439	65.8906	1.06342	0.208105		399	437.06	7.05378	1.21241e-43		875	58.372	0.942076	0.337313		317	114.837	1.85337	0.00207706
1440	66.8172	1.07838	0.195231		400	442.968	7.14914	8.07672e-45		876	57.5288	0.928467	0.354644		318	112.24	1.81146	0.00282388
1441	66.3017	1.07006	0.202315		401	443.359	7.15545	6.74272e-45		878	56.7575	0.91602	0.370995		319	110.664	1.78603	0.00339083
1443	67.1931	1.08444	0.190188		402	441.593	7.12695	1.52185e-44		879	57.4156	0.92664	0.357014		320	108.965	1.7586	0.00411879
1444	68.2991	1.10229	0.175937		403	447.77	7.22665	8.69891e-46		880	61.8422	0.998082	0.272061		321	107.344	1.73245	0.00494396
1446	69.3565	1.11936	0.163112		404	446.82	7.21131	1.35446e-45		881	61.7461	0.996531	0.273737		322	105.801	1.70754	0.00586816
1447	70.2841	1.13433	0.152484		405	446.835	7.21155	1.34529e-45		882	62.6697	1.01144	0.25794		323	106.838	1.72429	0.00523089
1448	71.065	1.14693	0.143973		406	446.89	7.21243	1.31148e-45		884	65.4389	1.05613	0.214613		324	106.047	1.71151	0.00571077
1449	69.9263	1.12855	0.156517		407	446.627	7.20819	1.48228e-45		885	64.5889	1.04241	0.227279		325	105.091	1.69608	0.00634391
1450	71.6936	1.15708	0.137404		408	443.3	7.1545	6.92947e-45		887	65.5674	1.0582	0.212746		326	104.163	1.6811	0.0070197
1451	71.4202	1.15266	0.140231		409	438.509	7.07717	6.26033e-44		888	65.8166	1.06223	0.209161		327	101.681	1.64105	0.00915994
1452	72.4191	1.16879	0.130126		410	441.221	7.12095	1.80601e-44		889	67.0256	1.08174	0.192423		328	100.709	1.62536	0.0101486
1454	73.0301	1.17865	0.124244		411	441.584	7.1268	1.52848e-44		890	68.2732	1.10187	0.176261		329	97.0329	1.56603	0.0148203
1455	73.7719	1.19062	0.117396		412	442.145	7.13586	1.18042e-44		891	69.2718	1.11799	0.164111		330	96.1847	1.55234	0.0161412
1456	74.7807	1.2069	0.108585		413	445.701	7.19325	2.27885e-45		892	70.8447	1.14337	0.146335		331	96.2917	1.55407	0.0159688
1458	75.5617	1.2195	0.102145		414	446.41	7.20469	1.63932e-45		893	71.6852	1.15694	0.137491		332	94.5836	1.5265	0.018925
1459	75.324	1.21567	0.10407		415	447.444	7.22139	1.01268e-45		894	72.5874	1.1715	0.128484		335	94.0072	1.5172	0.0200276
1461	76.0287	1.22704	0.0984477		416	446.637	7.20836	1.47489e-45		897	73.5863	1.18762	0.11908		336	91.364	1.47454	0.0258514
1466	76.8313	1.23999	0.0923546		417	445.541	7.19067	2.4549e-45		898	74.4817	1.20207	0.111138		338	90.4583	1.45992	0.028167
1467	77.5589	1.25174	0.0871062		418	444.529	7.17433	3.92535e-45		899	74.9116	1.20901	0.107483		339	89.0459	1.43713	0.032144
1468	76.4915	1.23451	0.0948948		419	449.925	7.26142	3.17601e-46		900	76.7382	1.23849	0.0930442		340	88.2192	1.42379	0.034694
1470	75.8767	1.22459	0.0996387		420	454.532	7.33578	3.62296e-47		901	75.064	1.21147	0.106211		341	85.6004	1.38152	0.0439782
1471	76.8914	1.24096	0.0919109		421	460.511	7.43227	2.09572e-48		903	76.7783	1.23914	0.0927467		342	85.3131	1.37688	0.0451179
1472	78.1475	1.26124	0.0830462		422	460.73	7.43581	1.88655e-48		905	78.0627	1.25987	0.0836208		343	84.6253	1.36578	0.0479503
1474	78.433	1.26584	0.0811349		423	459.288	7.41254	3.76541e-48		907	78.3272	1.26414	0.0818385		344	84.2601	1.35989	0.0495157
1476	79.4159	1.28171	0.0748359		424	460.931	7.43905	1.71327e-48		908	77.5597	1.25175	0.0871009		345	82.9567	1.33885	0.055469
1477	81.2874	1.31191	0.0639847		425	458.978	7.40753	4.36799e-48		909	78.3477	1.26447	0.0817016		347	82.0739	1.32461	0.0598424
1480	80.5891	1.30064	0.0678654		426	458.863	7.40567	4.61504e-48		910	77.3885	1.24899	0.0883124		348	81.2883	1.31193	0.0639798
1481	81.3837	1.31347	0.0634645		427	456.604	7.36921	1.35558e-47		911	77.0889	1.24415	0.0904665		349	80.4619	1.29859	0.0685933
1483	82.8322	1.33684	0.0560687		428	454.299	7.33201	4.04635e-47		912	77.1928	1.24583	0.0897146		350	79.2905	1.27968	0.0756158
1484	83.8501	1.35327	0.0513257		429	450.763	7.27495	2.14322e-46		913	82.2186	1.32694	0.0591061		351	78.3184	1.26399	0.0818974
1485	84.8946	1.37013	0.0468235		430	456.687	7.37055	1.30288e-47		915	82.876	1.33755	0.0558571		352	77.5384	1.25141	0.0872502
1487	86.7734	1.40045	0.0395815		431	451.47	7.28635	1.53772e-46		916	83.818	1.35275	0.05147		353	74.86	1.20818	0.107916
1488	86.2733	1.39238	0.0414067		432	451.352	7.28446	1.62486e-46		918	84.7896	1.36844	0.0472597		354	74.1067	1.19602	0.114409
1489	87.4065	1.41067	0.0373719		433	454.746	7.33923	3.27392e-47		919	84.4232	1.36252	0.0488113		355	73.3219	1.18335	0.121513
1490	86.3801	1.3941	0.041011		434	449.119	7.24841	4.63284e-46		920	86.4679	1.39552	0.0406879		357	72.3366	1.16745	0.130939
1491	87.4161	1.41082	0.0373393		435	448.951	7.24571	5.01065e-46		921	89.343	1.44192	0.0312686		358	71.5182	1.15424	0.139213
1492	88.2784	1.42474	0.0345058		436	449.772	7.25895	3.41207e-46		922	87.615	1.41403	0.0366684		359	70.7953	1.14258	0.146869
1496	86.9954	1.40403	0.0387943		437	447.939	7.22937	8.04e-46		924	87.3884	1.41038	0.0374335		362	66.7112	1.07666	0.196672
1497	86.2359	1.39178	0.0415464		438	450.194	7.26577	2.79927e-46		925	89.4983	1.44443	0.0308194		363	63.7543	1.02894	0.240258
1499	85.8891	1.38618	0.0428583		439	446.194	7.20121	1.81244e-45		926	88.7394	1.43218	0.0330696		364	62.8216	1.01389	0.255408
1501	86.7296	1.39974	0.0397387		440	449.741	7.25845	3.46254e-46		927	89.197	1.43957	0.0316962		366	62.109	1.00239	0.267449
1502	88.3962	1.42664	0.0341337		441	455.076	7.34455	2.80072e-47		928	88.084	1.4216	0.0351274		369	59.6095	0.962048	0.31292
1504	90.19	1.45559	0.0288872		442	454.849	7.34088	3.1189e-47		929	87.9545	1.41951	0.0355472		370	57.6988	0.931211	0.351103
1505	89.7578	1.44862	0.0300815		443	454.223	7.33079	4.19459e-47		930	88.2172	1.42375	0.0347005		373	55.3667	0.893573	0.401666
1508	90.6333	1.46275	0.0277058		444	454.005	7.32727	4.65023e-47		931	88.977	1.43602	0.0323501		378	52.4048	0.84577	0.471768
1509	91.6448	1.47907	0.0251686		445	452.355	7.30064	1.01344e-46		932	89.191	1.43947	0.0317139		380	51.4201	0.829878	0.496382
1510	90.8715	1.46659	0.0270886		446	450.117	7.26452	2.90237e-46		936	91.5327	1.47726	0.0254392		382	50.6433	0.817342	0.516202
1511	92.4011	1.49128	0.023408		447	448.638	7.24066	5.79984e-46		938	90.8279	1.46589	0.0272009		385	48.8838	0.788944	0.562231
1515	92.9036	1.49939	0.0222997		448	451.527	7.28727	1.4968e-46		939	92.2098	1.48819	0.0238427		386	50.2528	0.811039	0.526291
1516	92.664	1.49552	0.0228221		449	453.529	7.31958	5.82499e-47		940	90.6008	1.46222	0.0277908		387	48.5352	0.783318	0.571507
1518	92.8895	1.49916	0.0223301		450	456.164	7.36211	1.67099e-47		941	90.4555	1.45988	0.0281743		388	47.6238	0.768608	0.595951
1519	92.6504	1.4953	0.0228523		451	460.422	7.43083	2.18749e-48		942	89.8283	1.44976	0.0298838		389	46.6679	0.753181	0.621814
1520	93.6066	1.51073	0.0208275		452	460.339	7.42949	2.27637e-48		943	92.23	1.48852	0.0237964		390	46.0792	0.74368	0.637814
1521	92.4179	1.49155	0.0233703		453	450.487	7.2705	2.4394e-46		945	91.2597	1.47286	0.0261091		392	44.4116	0.716767	0.683172
1523	92.8016	1.49774	0.0225209		454	452.007	7.29502	1.19401e-46		946	90.9058	1.46714	0.0270009		393	43.7047	0.705358	0.702298
1527	94.6977	1.52834	0.0187133		455	449.776	7.25901	3.40585e-46		947	91.9521	1.48403	0.0244395		397	42.714	0.689369	0.728853
1528	95.5121	1.54149	0.0172625		456	449.859	7.26036	3.27567e-46		948	92.5688	1.49399	0.0230328		398	42.2077	0.681197	0.742266
1529	94.9598	1.53257	0.018235		457	447.544	7.22299	9.66983e-46		949	92.5019	1.49291	0.0231818		400	41.5409	0.670435	0.759717
1530	97.6952	1.57672	0.0138573		458	449.398	7.25291	4.06626e-46		950	92.5676	1.49397	0.0230355		402	40.8953	0.660016	0.776337
1531	97.3428	1.57103	0.0143623		459	451.347	7.28436	1.62931e-46		951	95.4285	1.54014	0.0174067		403	39.9315	0.644461	0.800537
1532	96.3528	1.55506	0.0158712		460	450.282	7.26717	2.68696e-46		952	93.8078	1.51398	0.0204222		404	38.9502	0.628624	0.824269
1533	95.6914	1.54438	0.016957		461	447.487	7.22207	9.92908e-46		953	97.9124	1.58023	0.0135538		405	38.2853	0.617894	0.839741
1534	96.4439	1.55653	0.0157267		462	445.812	7.19504	2.16473e-45		954	97.9019	1.58006	0.0135685		408	37.5426	0.605907	0.856366
1535	97.3079	1.57047	0.0144132		463	446.7	7.20937	1.43252e-45		955	100.433	1.6209	0.0104466		409	35.1018	0.566514	0.905282
1538	96.1872	1.55238	0.0161371		464	448.743	7.24235	5.52261e-46		956	99.8038	1.61075	0.0111547		410	34.1048	0.550424	0.92239
1540	96.8637	1.5633	0.0150757		465	453.587	7.32052	5.66744e-47		957	98.9072	1.59628	0.0122395		411	33.1544	0.535084	0.937
1541	96.0537	1.55023	0.0163543		466	454.904	7.34177	3.0385e-47		958	98.2782	1.58613	0.0130565		412	31.4416	0.507442	0.958984
1542	96.7894	1.5621	0.0151891		467	454.878	7.34136	3.07572e-47		959	98.5713	1.59086	0.01267		413	30.7691	0.496589	0.966085
1547	97.6867	1.57658	0.0138692		468	457.4	7.38206	9.27862e-48		960	101.54	1.63878	0.00929733		414	29.9966	0.48412	0.973203
1548	97.889	1.57985	0.0135863		469	456.098	7.36105	1.72381e-47		961	101.523	1.6385	0.00931442		415	29.1826	0.470983	0.979549
1549	100.242	1.61782	0.0106572		470	457.961	7.39111	7.09996e-48		963	97.262	1.56973	0.0144806		419	28.2758	0.456348	0.98531
1550	100.516	1.62225	0.0103557		471	458.189	7.39479	6.36855e-48		965	98.2454	1.5856	0.0131004		421	27.521	0.444166	0.989143
1551	102.305	1.65112	0.00857212		472	459.399	7.41432	3.57136e-48		966	99.6483	1.60824	0.0113364		422	25.6078	0.413289	0.995574
1552	102.075	1.6474	0.00878494		473	461.919	7.45499	1.06564e-48		967	100.239	1.61778	0.01066		423	24.8061	0.40035	0.997157
1554	101.585	1.63949	0.00925375		474	461.114	7.442	1.56924e-48		968	100.086	1.61531	0.0108312		424	25.8281	0.416844	0.995039
1555	102.658	1.65682	0.00825479		475	462.093	7.4578	9.79984e-49		969	99.0486	1.59856	0.0120624		425	23.9508	0.386546	0.998317
1558	103.541	1.67106	0.00750842		476	461.606	7.44994	1.23849e-48		970	98.9872	1.59757	0.012139		426	23.3065	0.376148	0.998911
1559	104.062	1.67947	0.007097		477	460.839	7.43756	1.79083e-48		971	101.349	1.63568	0.00948749		428	24.1542	0.389829	0.998083
1560	106.303	1.71564	0.00555144		478	459.422	7.4147	3.53158e-48		972	101.918	1.64487	0.00893272		430	23.2408	0.375088	0.998961
1561	107.027	1.72734	0.0051219		479	458.357	7.3975	5.87762e-48		973	104.42	1.68526	0.0068257		439	22.2935	0.359799	0.999494
1562	107.069	1.72801	0.00509801		480	461.112	7.44197	1.57055e-48		974	104.502	1.68658	0.00676519		442	21.5537	0.34786	0.999731
1565	106.426	1.71764	0.00547593		481	459.205	7.4112	3.91793e-48		975	105.237	1.69844	0.00624311		443	20.5568	0.33177	0.999898
1567	107.237	1.73072	0.00500351		482	461.335	7.44556	1.41114e-48		976	104.446	1.68568	0.00680666		449	19.7086	0.31808	0.99996
1568	107.004	1.72695	0.00513558		483	469.691	7.58043	2.45093e-50		977	104.988	1.69443	0.00641562		460	18.0905	0.291966	0.999996
1569	106.182	1.71369	0.00562605		484	470.682	7.59642	1.50841e-50		978	105.296	1.69939	0.00620296		464	17.2907	0.279058	0.999999
1570	106.11	1.71252	0.0056713		485	472.286	7.62232	6.85898e-51		979	106.033	1.71128	0.00571967		465	16.3269	0.263503	1
1571	107.125	1.72891	0.00506655		486	471.893	7.61596	8.32428e-51		980	106.14	1.71302	0.00565215		469	15.3408	0.247588	1
1573	106.131	1.71287	0.005658		487	472.748	7.62977	5.46483e-51		981	103.943	1.67755	0.00718904		470	16.0791	0.259504	1
1575	106.952	1.72612	0.00516503		488	473.988	7.64978	2.96409e-51		982	102.279	1.65071	0.00859555		474	14.1772	0.228808	1
1577	106.781	1.72335	0.00526474		489	469.327	7.57455	2.92921e-50		983	102.384	1.65239	0.00850021		475	14.819	0.239166	1
1578	107.569	1.73608	0.00482097		490	466.033	7.52139	1.45819e-49		985	103.369	1.66829	0.00764878		476	13.8295	0.223197	1
1579	106.712	1.72224	0.00530517		491	465.105	7.50641	2.28754e-49		986	103.922	1.67722	0.00720517		484	13.2796	0.214321	1
1580	108.951	1.75838	0.00412508		492	461.249	7.44418	1.47052e-48		987	105.875	1.70873	0.00582034		488	12.3158	0.198766	1
1581	110.434	1.78231	0.00348215		493	461.312	7.4452	1.4266e-48		988	107.082	1.72822	0.00509057		491	13.3076	0.214773	1
1583	110.989	1.79127	0.00326615		494	460.608	7.43383	2.00098e-48		989	106.324	1.71598	0.00553851		502	12.3229	0.198881	1
1586	112.833	1.82104	0.00263415		495	461.63	7.45032	1.22463e-48		990	107.95	1.74222	0.00461918		510	11.6281	0.187667	1
1587	112.756	1.81979	0.00265811		496	461.509	7.44838	1.29771e-48		991	107.754	1.73905	0.00472227		512	10.8251	0.174708	1
1588	112.803	1.82054	0.00264368		497	462.223	7.45991	9.20199e-49		992	108.553	1.75195	0.00431552		513	9.83439	0.158719	1
1589	112.884	1.82186	0.00261842		498	461.437	7.44722	1.34319e-48		993	111.08	1.79273	0.00323205		515	9.14515	0.147595	1
1590	111.508	1.79965	0.00307544		499	459.397	7.41429	3.57435e-48		994	113.966	1.83932	0.00230412		541	8.45116	0.136395	1
1591	111.276	1.79591	0.00315917		500	460.374	7.43007	2.23781e-48		995	114.405	1.84641	0.00218684		561	7.55665	0.121958	1
1592	110.977	1.79108	0.00327062		501	455.068	7.34443	2.81069e-47		996	112.103	1.80925	0.00286949		562	7.34783	0.118588	1
1593	111.442	1.79859	0.0030989		502	456.998	7.37558	1.12337e-47		997	111.162	1.79406	0.00320136		593	6.60372	0.106579	1
1594	110.977	1.79108	0.00327048		503	456.184	7.36243	1.65501e-47		998	111.805	1.80444	0.00297091		597	5.63521	0.0909477	1
1596	110.415	1.78201	0.00348949		504	455.291	7.34802	2.52891e-47		999	111.673	1.80231	0.003017		599	4.68617	0.0756309	1
1597	111.376	1.79752	0.00312285		505	454.276	7.33164	4.09146e-47		1000	113.413	1.8304	0.00246008		600	3.71327	0.0599292	1
1599	110.916	1.79009	0.0032939		506	452.591	7.30445	9.06775e-47		1001	114.882	1.85411	0.0020657		601	2.84771	0.0459597	1
1600	113.953	1.83911	0.00230778		507	454.036	7.32777	4.58294e-47		1002	117.586	1.89774	0.00148898		636	1.87763	0.0303033	1
1601	114.718	1.85145	0.00210676		508	453.423	7.31787	6.12407e-47		1003	116.54	1.88086	0.00169153		656	0.946323	0.0152729	1
1602	114.807	1.85289	0.00208437		509	452.404	7.30142	9.90535e-47		1008	113.625	1.83382	0.00239922
1603	114.664	1.85058	0.00212044		510	448.765	7.24271	5.46573e-46		1009	114.508	1.84806	0.00216025
1604	114.006	1.83997	0.00229318		511	451.271	7.28315	1.68802e-46		1010	115.424	1.86284	0.00193581
1605	114.797	1.85273	0.00208692		512	452.542	7.30365	9.28157e-47		1011	114.329	1.84517	0.00220687
1606	114.086	1.84126	0.00227155		513	451.666	7.28953	1.4017e-46		1012	119.406	1.92711	0.00118935
1607	115.047	1.85676	0.00202542		514	450.808	7.27567	2.09847e-46		1014	118.187	1.90744	0.00138294
1608	116.39	1.87845	0.00172252		515	451.219	7.28231	1.72983e-46		1017	116.75	1.88424	0.00164899
1610	118.205	1.90773	0.0013799		516	451.244	7.28271	1.7098e-46		1018	118.873	1.91851	0.00127063
1611	118.486	1.91227	0.00133286		517	452.208	7.29826	1.08637e-46		1019	120.767	1.94908	0.00100304
1613	117.302	1.89316	0.00154154		518	454.119	7.32911	4.40633e-47		1020	122.135	1.97117	0.000843591
1615	116.89	1.88651	0.00162098		519	450.026	7.26305	3.02908e-46		1021	123.145	1.98746	0.000741511
1618	117.829	1.90166	0.00144521		520	448.93	7.24537	5.05964e-46		1022	123.06	1.98609	0.000749591
1619	117.514	1.89659	0.00150204		521	450.31	7.26763	2.65132e-46		1023	121.343	1.95837	0.000932813
1620	117.318	1.89342	0.00153853		522	450.78	7.27521	2.12679e-46		1027	120.035	1.93726	0.0010996
1621	116.462	1.8796	0.00170764		523	444.469	7.17337	4.03499e-45		1028	119.059	1.92152	0.00124164
1622	115.001	1.85602	0.0020366		524	445.044	7.18264	3.09175e-45		1029	119.965	1.93613	0.00110928
1624	113.132	1.82586	0.00254313		525	447.765	7.22656	8.721e-46		1030	120.932	1.95174	0.000982464
1625	112.484	1.8154	0.00274438		526	448.966	7.24594	4.97632e-46		1031	119.183	1.92352	0.00122268
1628	112.044	1.8083	0.0028892		527	449.823	7.25978	3.33103e-46		1032	119.632	1.93076	0.0011563
1629	110.785	1.78797	0.00334414		528	444.775	7.1783	3.50266e-45		1033	119.59	1.93008	0.00116238
1632	110.439	1.7824	0.00347989		529	443.868	7.16366	5.33013e-45		1034	121.223	1.95644	0.00094703
1635	111.209	1.79482	0.00318397		530	443.551	7.15855	6.16978e-45		1035	122.126	1.97102	0.000844585
1638	110.672	1.78616	0.00338786		531	440.865	7.11521	2.12663e-44		1036	123.164	1.98776	0.000739698
1639	111.628	1.80159	0.00303268		532	440.347	7.10684	2.69799e-44		1037	123.378	1.99122	0.000719607
1640	111.349	1.79709	0.00313261		533	437.554	7.06177	9.67785e-44		1038	123.258	1.98928	0.000730813
1641	114.623	1.84993	0.00213069		534	435.495	7.02853	2.46875e-43		1039	124.035	2.00182	0.000661225
1642	114.925	1.8548	0.00205519		535	435.154	7.02304	2.88123e-43		1040	124.272	2.00565	0.000641217
1643	115.864	1.86994	0.00183587		536	434.413	7.01107	4.03113e-43		1041	125.543	2.02616	0.000543499
1644	115.292	1.86071	0.0019668		537	433.426	6.99514	6.29867e-43		1042	127.441	2.05679	0.00042323
1646	116.156	1.87467	0.00177208		538	433.075	6.98948	7.37865e-43		1043	128.647	2.07626	0.00036031
1648	117.16	1.89087	0.00156855		539	433.34	6.99375	6.54757e-43		1045	131.521	2.12265	0.000244059
1649	119.93	1.93558	0.00111402		540	430.309	6.94483	2.56087e-42		1047	131.531	2.1228	0.000243745
1650	120.11	1.93848	0.00108928		541	432.197	6.97531	1.09621e-42		1048	133.43	2.15345	0.000187527
1651	120.571	1.94591	0.00102815		542	436.634	7.04691	1.47153e-43		1049	134.166	2.16533	0.00016924
1652	121.819	1.96606	0.000878229		543	435.781	7.03315	2.16848e-43		1050	135.678	2.18973	0.000136847
1653	119.922	1.93544	0.00111519		544	436.615	7.04661	1.48441e-43		1051	139.14	2.2456	8.33644e-05
1654	120.638	1.947	0.00101944		545	437.368	7.05876	1.05337e-43		1052	137.819	2.22429	0.000100863
1656	120.239	1.94056	0.00107181		546	439.509	7.09332	3.96092e-44		1053	139.692	2.25452	7.69316e-05
1658	121.091	1.9543	0.000963002		547	437.963	7.06836	8.03315e-44		1054	140.418	2.26623	6.92056e-05
1659	120.351	1.94237	0.00105688		548	435.885	7.03482	2.06864e-43		1055	140.408	2.26608	6.93007e-05
1660	117.514	1.89657	0.00150219		549	431.965	6.97157	1.21678e-42		1057	138.669	2.238	8.92427e-05
1661	116.859	1.886	0.00162723		550	433.463	6.99574	6.19429e-43		1058	139.623	2.25341	7.77084e-05
1662	117.383	1.89447	0.00152639		551	433.655	6.99884	5.67934e-43		1059	142.762	2.30407	4.89693e-05
1668	116.603	1.88187	0.0016787		552	435.576	7.02985	2.37932e-43		1060	144.859	2.33791	3.57665e-05
1670	118.51	1.91266	0.00132892		553	433.8	7.00118	5.3196e-43		1061	148.318	2.39373	2.10888e-05
1671	118.852	1.91817	0.00127402		554	433.221	6.99184	6.90816e-43		1062	150.022	2.42124	1.61816e-05
1672	119.396	1.92695	0.0011908		555	433.035	6.98884	7.5131e-43		1063	149.524	2.4132	1.74895e-05
1673	119.725	1.93226	0.00114301		556	432.515	6.98044	9.49811e-43		1064	150.416	2.42759	1.52154e-05
1676	120.098	1.93829	0.00109087		557	431.834	6.96944	1.29111e-42		1065	149.394	2.41109	1.78486e-05
1678	120.174	1.93951	0.00108057		558	434.422	7.01122	4.01473e-43		1066	149.069	2.40585	1.87724e-05
1679	118.725	1.91612	0.00129418		559	436.073	7.03786	1.89926e-43		1067	149.241	2.40863	1.8277e-05
1680	118.021	1.90477	0.00141143		560	438.018	7.06925	7.8334e-44		1068	150.642	2.43124	1.4684e-05
1681	117.869	1.90231	0.00143809		561	438.385	7.07518	6.62256e-44		1069	152.804	2.46614	1.04334e-05
1682	117.914	1.90303	0.00143022		562	438.164	7.07161	7.32681e-44		1070	155.4	2.50802	6.87785e-06
1683	116.791	1.88492	0.00164065		563	435.681	7.03153	2.26929e-43		1071	157.966	2.54944	4.52409e-06
1684	118.744	1.91642	0.00129115		564	433.268	6.9926	6.76337e-43		1072	160.782	2.5949	2.83401e-06
1685	119.697	1.93181	0.00114693		566	434.894	7.01883	3.2428e-43		1073	161.226	2.60206	2.63063e-06
1686	119.205	1.92388	0.00121933		567	434.447	7.01162	3.9697e-43		1074	161.587	2.60788	2.47575e-06
1687	118.599	1.91409	0.00131443		568	433.473	6.9959	6.16586e-43		1075	159.884	2.5804	3.29285e-06
1688	118.156	1.90694	0.00138823		569	436.386	7.04291	1.64746e-43		1077	160.641	2.59261	2.90197e-06
1689	119.057	1.92148	0.00124205		570	436.452	7.04398	1.59847e-43		1078	161.474	2.60606	2.5233e-06
1690	119.513	1.92885	0.00117352		571	434.679	7.01537	3.57327e-43		1079	163.107	2.63241	1.91459e-06
1691	121.305	1.95776	0.00093727		572	430.54	6.94857	2.30841e-42		1080	164.112	2.64863	1.6131e-06
1692	120.199	1.93991	0.00107725		573	426.125	6.8773	1.65621e-41		1081	163.36	2.6365	1.83374e-06
1693	120.053	1.93756	0.00109704		574	423.314	6.83195	5.74388e-41		1082	163.912	2.6454	1.66927e-06
1696	120.367	1.94263	0.00105474		576	422.452	6.81803	8.39908e-41		1084	166.687	2.69018	1.03508e-06
1697	120.158	1.93924	0.00108282		577	423.248	6.83088	5.91379e-41		1085	165.913	2.6777	1.18356e-06
1698	121.536	1.96149	0.000910264		578	419.441	6.76944	3.14542e-40		1087	166.901	2.69364	9.97244e-07
1699	122.424	1.97582	0.000813133		579	414.773	6.6941	2.39176e-39		1088	167.396	2.70163	9.14907e-07
1700	121.672	1.96369	0.000894697		580	414.596	6.69123	2.58245e-39		1089	167.931	2.71027	8.33243e-07
1701	121.079	1.95411	0.000964467		581	412.086	6.65072	7.6117e-39		1090	168.924	2.72629	7.00005e-07
1702	124.806	2.01426	0.000598326		582	407.88	6.58284	4.58912e-38		1091	169.793	2.74032	6.00481e-07
1707	125.115	2.01926	0.000574687		583	407.376	6.57472	5.68349e-38		1092	168.911	2.72608	7.01595e-07
1708	125.842	2.03099	0.000522584		584	405.627	6.54648	1.19231e-37		1093	172.659	2.78658	3.60082e-07
1709	126.796	2.04638	0.000460951		585	403.892	6.51849	2.47811e-37		1094	173.9	2.80661	2.87809e-07
1710	127.427	2.05656	0.000424004		586	403.962	6.51961	2.40638e-37		1095	176.019	2.8408	1.9561e-07
1711	127.65	2.06017	0.000411603		587	404.702	6.53156	1.76185e-37		1096	175.005	2.82443	2.3547e-07
1712	127.359	2.05547	0.000427833		588	399.806	6.45254	1.37115e-36		1097	174.071	2.80937	2.79034e-07
1713	128.967	2.08142	0.000345176		589	392.919	6.3414	2.3561e-35		1098	173.053	2.79294	3.3543e-07
1714	129.905	2.09657	0.000304134		590	394.118	6.36075	1.44115e-35		1099	172.074	2.77714	3.99983e-07
1715	130.624	2.10817	0.000275871		591	395.554	6.38392	7.9832e-36		1100	173.387	2.79832	3.15831e-07
1716	131.569	2.12341	0.000242479		592	393.797	6.35556	1.64425e-35		1101	173.358	2.79786	3.17453e-07
1718	131.764	2.12656	0.000236075		593	390.758	6.30652	5.6929e-35		1102	172.707	2.78735	3.57024e-07
1719	131.903	2.1288	0.000231609		594	389.176	6.28098	1.08279e-34		1103	172.003	2.77599	4.0512e-07
1720	131.524	2.12269	0.000243973		595	389.489	6.28603	9.53812e-35		1104	171.072	2.76096	4.78502e-07
1721	131.322	2.11944	0.000250797		596	387.789	6.2586	1.89821e-34		1107	172.047	2.77669	4.01978e-07
1722	132.14	2.13263	0.00022417		597	388.695	6.27323	1.31565e-34		1108	173.153	2.79455	3.2945e-07
1724	131.931	2.12927	0.000230698		598	386.294	6.23447	3.46862e-34		1109	173.815	2.80524	2.92275e-07
1727	131.288	2.11889	0.00025197		599	383.467	6.18885	1.0777e-33		1110	174.652	2.81874	2.51089e-07
1728	131.147	2.1166	0.000256884		600	379.119	6.11867	6.06259e-33		1111	175.73	2.83613	2.06252e-07
1729	131.381	2.12037	0.000248808		601	378.679	6.11157	7.21216e-33		1112	175.622	2.83439	2.10361e-07
1730	132.296	2.13516	0.000219394		602	375.788	6.06492	2.24662e-32		1113	173.85	2.80579	2.9046e-07
1731	132.915	2.14514	0.000201414		603	373.337	6.02535	5.8479e-32		1115	174.959	2.8237	2.37437e-07
1732	133.266	2.15081	0.000191851		604	374.077	6.03729	4.38461e-32		1116	176.196	2.84366	1.89352e-07
1733	134.035	2.16321	0.000172381		605	371.21	5.99102	1.33469e-31		1117	174.627	2.81834	2.52237e-07
1734	133.98	2.16233	0.000173691		607	371.198	5.99083	1.34072e-31		1118	172.963	2.79147	3.40957e-07
1736	132.24	2.13424	0.000221123		608	371.659	5.99828	1.12144e-31		1119	170.591	2.75321	5.21199e-07
1738	134.02	2.16298	0.000172723		609	369.529	5.96389	2.55302e-31		1120	171.359	2.76559	4.54617e-07
1739	135.386	2.18502	0.000142601		610	369.57	5.96455	2.51307e-31		1121	172.085	2.7773	3.9925e-07
1740	136.327	2.2002	0.000124818		611	364.473	5.8823	1.76435e-30		1122	173.273	2.79648	3.22412e-07
1742	136.186	2.19792	0.000127347		612	364.463	5.88213	1.77152e-30		1123	176.06	2.84146	1.94142e-07
1743	135.879	2.19297	0.000133012		613	365.339	5.89628	1.26941e-30		1125	176.85	2.85421	1.67898e-07
1744	137.633	2.22128	0.000103596		614	363.594	5.86811	2.46264e-30		1126	176.503	2.84862	1.78954e-07
1747	137.083	2.2124	0.000112078		616	362.738	5.8543	3.4045e-30		1128	177.501	2.86473	1.48875e-07
1748	136.125	2.19695	0.000128447		617	360.421	5.81691	8.14895e-30		1129	179.591	2.89845	1.00925e-07
1749	138.086	2.22859	9.70711e-05		618	359.09	5.79541	1.34252e-29		1130	178.885	2.88706	1.15142e-07
1750	138.13	2.2293	9.64542e-05		619	360.673	5.82096	7.41461e-30		1131	176.473	2.84813	1.7995e-07
1751	136.198	2.19812	0.000127127		620	360.217	5.81361	8.79914e-30		1132	177.602	2.86636	1.46116e-07
1752	137.755	2.22326	0.000101789		621	361.367	5.83217	5.71055e-30		1133	177.311	2.86165	1.54215e-07
1753	138.631	2.2374	8.97252e-05		622	364.352	5.88034	1.84751e-30		1134	177.315	2.86173	1.54079e-07
1754	137.844	2.22469	0.0001005		623	360.193	5.81322	8.8792e-30		1135	178.278	2.87726	1.28916e-07
1756	138.424	2.23404	9.24594e-05		624	360.028	5.81055	9.44629e-30		1136	180.506	2.91322	8.50069e-08
1759	137.841	2.22463	0.000100552		625	357.648	5.77214	2.29983e-29		1137	183.189	2.95652	5.11339e-08
1760	137.726	2.22278	0.000102222		626	356.813	5.75867	3.13812e-29		1138	184.075	2.97082	4.31578e-08
1761	140.058	2.26043	7.29366e-05		627	357.578	5.77101	2.36059e-29		1139	186.399	3.00833	2.75583e-08
1762	140.669	2.27028	6.67089e-05		628	355.764	5.74174	4.63155e-29		1140	186.048	3.00266	2.95036e-08
1763	140.194	2.26261	7.15101e-05		629	353.519	5.70551	1.06169e-28		1141	187.676	3.02894	2.14874e-08
1764	140.039	2.26012	7.31397e-05		630	350.339	5.65419	3.40718e-28		1142	191.196	3.08575	1.07264e-08
1766	140.843	2.2731	6.50212e-05		631	351.909	5.67952	1.91856e-28		1144	193.703	3.12621	6.48858e-09
1768	141.67	2.28643	5.75765e-05		632	349.188	5.6356	5.18345e-28		1147	192.861	3.11262	7.68772e-09
1769	142.466	2.29928	5.11771e-05		633	348.237	5.62026	7.32141e-28		1149	192.514	3.10702	8.24245e-09
1770	145.016	2.34044	3.49308e-05		634	345.113	5.56984	2.26304e-27		1150	190.989	3.08241	1.11779e-08
1771	143.051	2.30873	4.69098e-05		635	343.241	5.53963	4.42794e-27		1151	192.707	3.11014	7.92868e-09
1772	144.693	2.33523	3.6675e-05		636	342.658	5.53022	5.45347e-27		1152	190.681	3.07744	1.18835e-08
1773	146.47	2.36391	2.8009e-05		638	342.135	5.52179	6.57116e-27		1153	191.84	3.09614	9.43333e-09
1775	146.594	2.36591	2.74848e-05		639	338.502	5.46315	2.3831e-26		1154	193.441	3.12198	6.84091e-09
1776	147.337	2.3779	2.45283e-05		640	336.763	5.43507	4.39452e-26		1156	194.272	3.13539	5.78422e-09
1777	146.587	2.3658	2.75131e-05		641	336.156	5.42529	5.43531e-26		1157	193.263	3.1191	7.09075e-09
1778	146.468	2.36387	2.80181e-05		642	335.416	5.41334	7.04143e-26		1158	194.649	3.14148	5.35834e-09
1779	148.686	2.39966	1.99233e-05		643	335.092	5.40811	7.88594e-26		1159	197.251	3.18346	3.15049e-09
1781	150.779	2.43345	1.43719e-05		644	336.086	5.42415	5.57122e-26		1160	197.514	3.18771	2.98446e-09
1782	151.061	2.438	1.37485e-05		645	338.694	5.46625	2.22681e-26		1161	198.043	3.19626	2.67593e-09
1783	151.042	2.43769	1.3791e-05		646	338.524	5.4635	2.36503e-26		1162	199.172	3.21447	2.1186e-09
1784	150.008	2.42101	1.62169e-05		647	336.905	5.43737	4.18019e-26		1163	196.609	3.17311	3.59364e-09
1785	149.126	2.40677	1.86085e-05		648	338.145	5.45738	2.703e-26		1166	196.976	3.17904	3.33299e-09
1786	149.597	2.41438	1.72918e-05		649	335.777	5.41916	6.20708e-26		1167	196.092	3.16476	3.99476e-09
1787	149.198	2.40794	1.83996e-05		650	335.135	5.4088	7.76837e-26		1168	195.711	3.15862	4.31737e-09
1788	148.835	2.40208	1.9466e-05		651	331.912	5.35679	2.38042e-25		1169	195.136	3.14933	4.85442e-09
1789	148.438	2.39567	2.07006e-05		652	332.791	5.37098	1.75575e-25		1170	194.649	3.14147	5.35875e-09
1790	150.161	2.42347	1.58353e-05		653	336.636	5.43303	4.5935e-26		1171	196.619	3.17328	3.58605e-09
1792	151.292	2.44172	1.32585e-05		654	333.738	5.38625	1.26412e-25		1172	197.611	3.18928	2.92549e-09
1793	152.751	2.46528	1.05214e-05		655	330.179	5.32882	4.328e-25		1173	197.835	3.19289	2.79368e-09
1795	153.968	2.48493	8.66204e-06		656	330.253	5.33002	4.21886e-25		1174	198.319	3.2007	2.528e-09
1797	153.412	2.47595	9.4688e-06		657	329.435	5.3168	5.59006e-25		1176	199.206	3.21502	2.10384e-09
1799	152.766	2.46552	1.04965e-05		658	326.571	5.27058	1.48753e-24		1177	198.487	3.20342	2.44137e-09
1800	153.521	2.4777	9.30649e-06		659	326.579	5.27072	1.48317e-24		1178	200.54	3.23655	1.59335e-09
1801	154.123	2.48742	8.44947e-06		660	322.054	5.19768	6.84424e-24		1179	202.543	3.26889	1.04623e-09
1802	154.542	2.49419	7.89887e-06		661	320.165	5.1672	1.28752e-23		1180	197.453	3.18673	3.02212e-09
1803	155.174	2.50439	7.13317e-06		662	319.941	5.16359	1.38733e-23		1181	201.876	3.25811	1.20417e-09
1804	155.595	2.51117	6.66366e-06		663	317.646	5.12655	2.97326e-23		1182	200.767	3.24021	1.51963e-09
1805	156.514	2.52601	5.73844e-06		665	318.555	5.14122	2.19955e-23		1183	202.292	3.26483	1.1032e-09
1806	158.566	2.55913	4.09748e-06		667	317.652	5.12665	2.96703e-23		1184	199.4	3.21816	2.02041e-09
1807	158.033	2.55053	4.47408e-06		668	316.475	5.10764	4.37818e-23		1186	198.212	3.19898	2.5842e-09
1808	157.038	2.53447	5.26766e-06		669	317.407	5.12269	3.21803e-23		1187	199.105	3.21339	2.1484e-09
1809	155.664	2.51229	6.58915e-06		670	313.388	5.05783	1.20539e-22		1188	197.219	3.18295	3.17121e-09
1810	155.387	2.50781	6.89238e-06		671	311.912	5.03401	1.94942e-22		1189	197.244	3.18336	3.15453e-09
1811	157.095	2.53538	5.21931e-06		672	315.385	5.09006	6.26617e-23		1190	199.313	3.21675	2.05749e-09
1812	158.759	2.56224	3.96898e-06		673	314.882	5.08193	7.39294e-23		1191	198.909	3.21023	2.23736e-09
1813	159.21	2.56952	3.68319e-06		674	313.402	5.05805	1.19993e-22		1192	198.861	3.20945	2.25979e-09
1815	157.84	2.54741	4.61855e-06		676	314.329	5.07301	8.86259e-23		1193	199.228	3.21537	2.0943e-09
1816	158.616	2.55993	4.06421e-06		677	312.158	5.03798	1.79969e-22		1194	199.332	3.21705	2.04953e-09
1817	158.166	2.55267	4.37729e-06		678	311.795	5.03212	2.02509e-22		1195	198.442	3.2027	2.46423e-09
1818	161.054	2.59928	2.70787e-06		679	312.399	5.04186	1.66422e-22		1197	200.759	3.24009	1.52201e-09
1819	162.671	2.62538	2.06151e-06		680	311.391	5.0256	2.30899e-22		1198	202.094	3.26164	1.15014e-09
1820	162.875	2.62866	1.9916e-06		681	312.856	5.04925	1.43366e-22		1199	202.364	3.26599	1.08654e-09
1821	162.86	2.62843	1.99638e-06		682	317.238	5.11996	3.40292e-23		1200	202.295	3.26488	1.10249e-09
1822	162.091	2.61601	2.27427e-06		683	317.706	5.12751	2.9149e-23		1201	202.534	3.26873	1.04836e-09
1823	162.914	2.6293	1.97822e-06		684	317.9	5.13064	2.73368e-23		1202	202.7	3.27141	1.01224e-09
1824	164.692	2.65799	1.46055e-06		686	313.617	5.06153	1.11839e-22		1204	201.888	3.2583	1.20119e-09
1826	163.627	2.6408	1.75246e-06		687	314.406	5.07425	8.64067e-23		1205	201.97	3.25963	1.18069e-09
1827	162.86	2.62843	1.99646e-06		688	312.027	5.03587	1.87783e-22		1206	202.483	3.26791	1.05961e-09
1828	162.459	2.62196	2.1368e-06		689	308.016	4.97112	6.8613e-22		1207	201.558	3.25299	1.2873e-09
1829	162.687	2.62563	2.05596e-06		690	309.797	4.99987	3.86746e-22		1208	202.315	3.2652	1.09782e-09
1830	162.565	2.62366	2.09894e-06		691	308.175	4.97369	6.51923e-22		1209	206.645	3.33509	4.36393e-10
1831	161.865	2.61237	2.36237e-06		692	306.508	4.94678	1.11194e-21		1210	209.047	3.37384	2.59446e-10
1832	161.407	2.60498	2.55174e-06		693	304.884	4.92058	1.86484e-21		1211	210.469	3.3968	1.90134e-10
1837	161.378	2.6045	2.56451e-06		695	302.578	4.88336	3.86893e-21		1212	212.968	3.43713	1.09559e-10
1838	162.337	2.61999	2.18147e-06		696	301.267	4.86221	5.84339e-21		1214	216.798	3.49893	4.64827e-11
1839	164.05	2.64763	1.63037e-06		697	300.36	4.84756	7.76567e-21		1215	216.809	3.49912	4.63622e-11
1840	164.031	2.64732	1.63562e-06		698	300.748	4.85382	6.87759e-21		1217	215.87	3.48397	5.72861e-11
1841	163.329	2.636	1.84344e-06		699	297.531	4.8019	1.87441e-20		1218	217.277	3.50668	4.17021e-11
1842	163.827	2.64403	1.69365e-06		700	298.806	4.82248	1.26145e-20		1219	219.19	3.53755	2.69966e-11
1843	163.309	2.63568	1.8498e-06		701	295.043	4.76175	4.04061e-20		1220	218.192	3.52144	3.38895e-11
1845	162.8	2.62746	2.01681e-06		702	295.061	4.76204	4.01794e-20		1221	217.788	3.51492	3.71464e-11
1846	162.08	2.61584	2.27836e-06		703	295.53	4.76961	3.47801e-20		1222	215.799	3.48282	5.82119e-11
1847	161.16	2.60098	2.66025e-06		704	293.952	4.74415	5.64565e-20		1223	216.873	3.50016	4.56932e-11
1848	161.998	2.61452	2.3099e-06		706	292.805	4.72563	8.01831e-20		1224	217.833	3.51564	3.67716e-11
1849	162.41	2.62117	2.15469e-06		707	291.436	4.70353	1.21627e-19		1225	218.742	3.53031	2.99032e-11
1850	163.371	2.63667	1.83049e-06		708	292.362	4.71849	9.17585e-20		1226	218.681	3.52934	3.03165e-11
1851	164.448	2.65405	1.52296e-06		709	292.351	4.7183	9.20898e-20		1227	219.436	3.54151	2.55228e-11
1852	166.389	2.68538	1.08999e-06		710	290.349	4.68599	1.691e-19		1228	220.06	3.55158	2.21253e-11
1853	165.419	2.66973	1.28884e-06		711	291.789	4.70923	1.09266e-19		1229	219.76	3.54675	2.36952e-11
1854	164.197	2.65	1.58989e-06		712	290.421	4.68716	1.65411e-19		1230	221.408	3.57335	1.62253e-11
1856	163.478	2.6384	1.79746e-06		713	289.703	4.67557	2.05525e-19		1231	218.98	3.53416	2.83214e-11
1857	163.946	2.64596	1.65944e-06		714	289.067	4.6653	2.48976e-19		1232	217.723	3.51387	3.77e-11
1858	165.686	2.67404	1.23083e-06		715	288.792	4.66087	2.70414e-19		1233	219.84	3.54803	2.32695e-11
1859	165.018	2.66326	1.38096e-06		716	287.953	4.64732	3.48013e-19		1234	221.54	3.57548	1.57375e-11
1860	165.922	2.67784	1.18177e-06		717	287.12	4.63389	4.46593e-19		1237	223.862	3.61295	9.18302e-12
1861	164.452	2.65412	1.5219e-06		718	287.585	4.64139	3.88526e-19		1238	225.383	3.6375	6.4329e-12
1862	163.986	2.6466	1.64821e-06		719	285.361	4.60549	7.54743e-19		1239	225.156	3.63383	6.78537e-12
1863	163.669	2.64149	1.73977e-06		720	284.503	4.59164	9.73765e-19		1240	222.423	3.58973	1.28311e-11
1864	163.968	2.6463	1.65338e-06		721	283.602	4.5771	1.27119e-18		1241	222.543	3.59167	1.24788e-11
1865	164.982	2.66267	1.38961e-06		722	283.201	4.57063	1.43107e-18		1242	224.058	3.61611	8.77347e-12
1866	165.202	2.66622	1.33798e-06		723	280.566	4.52811	3.10244e-18		1243	225.45	3.63859	6.33159e-12
1868	164.404	2.65335	1.53438e-06		724	278.654	4.49725	5.41522e-18		1245	227.254	3.6677	4.13784e-12
1869	163.528	2.63921	1.78209e-06		725	277.896	4.48502	6.74573e-18		1246	226.463	3.65493	4.98819e-12
1870	164.232	2.65058	1.58018e-06		726	278.685	4.49775	5.36629e-18		1248	227.852	3.67735	3.59083e-12
1871	163.253	2.63477	1.86754e-06		727	277.808	4.48359	6.92012e-18		1249	228.766	3.69209	2.88943e-12
1874	166.202	2.68237	1.12574e-06		728	276.288	4.45906	1.07313e-17		1250	226.941	3.66265	4.45585e-12
1875	167.162	2.69785	9.52994e-07		729	277.885	4.48483	6.76795e-18		1251	230.115	3.71387	2.09275e-12
1877	167.4	2.7017	9.14173e-07		730	278.41	4.49331	5.81249e-18		1252	228.94	3.6949	2.77205e-12
1878	165.894	2.6774	1.1874e-06		731	276.201	4.45766	1.10027e-17		1253	228.199	3.68294	3.30688e-12
1879	167.426	2.70212	9.10062e-07		732	274.32	4.4273	1.88726e-17		1255	229.744	3.70788	2.28755e-12
1880	166.303	2.684	1.10624e-06		733	275.028	4.43872	1.54117e-17		1257	228.654	3.69029	2.96727e-12
1881	167.895	2.70969	8.38484e-07		735	273.501	4.41409	2.38385e-17		1258	227.884	3.67786	3.56365e-12
1883	168.738	2.72329	7.23277e-07		736	272.626	4.39996	3.05799e-17		1259	225.563	3.64041	6.16589e-12
1885	170.234	2.74744	5.55319e-07		737	270.796	4.37042	5.1345e-17		1260	226.829	3.66083	4.57589e-12
1886	170.956	2.75909	4.88472e-07		738	272.336	4.39528	3.32074e-17		1261	222.617	3.59286	1.22666e-11
1887	171.937	2.77492	4.09961e-07		739	270	4.35757	6.42527e-17		1262	225.919	3.64614	5.67149e-12
1888	172.818	2.78914	3.49974e-07		740	269.638	4.35173	7.11314e-17		1263	227.638	3.6739	3.77784e-12
1889	172.692	2.7871	3.57996e-07		741	268.64	4.33563	9.41022e-17		1264	230.337	3.71745	1.98442e-12
1890	171.689	2.77093	4.28522e-07		742	265.085	4.27825	2.52839e-16		1265	231.28	3.73267	1.58162e-12
1891	170.545	2.75245	5.25539e-07		743	263.353	4.25031	4.0725e-16		1267	232.323	3.7495	1.2296e-12
1892	170.219	2.74719	5.56846e-07		744	261.275	4.21677	7.18628e-16		1268	234.075	3.77778	8.03223e-13
1893	168.766	2.72374	7.19718e-07		747	260	4.19618	1.01619e-15		1269	234.992	3.79258	6.42039e-13
1894	169.713	2.73903	6.09027e-07		748	260.272	4.20058	9.43813e-16		1270	236.9	3.82336	4.01693e-13
1895	169.356	2.73327	6.48674e-07		749	259.352	4.18574	1.21066e-15		1271	237.825	3.83829	3.19552e-13
1896	168.592	2.72093	7.42079e-07		750	255.236	4.11929	3.65018e-15		1272	236.931	3.82386	3.98636e-13
1897	167.866	2.70922	8.42733e-07		751	253.398	4.08964	5.93906e-15		1273	235.376	3.79878	5.8435e-13
1898	167.906	2.70987	8.36858e-07		752	255.321	4.12067	3.56854e-15		1274	237.057	3.82591	3.8633e-13
1899	168.231	2.71511	7.90579e-07		753	256.985	4.14753	2.28871e-15		1275	238.608	3.85094	2.63083e-13
1900	169.208	2.73088	6.65805e-07		754	256.169	4.13436	2.84622e-15		1277	237.123	3.82697	3.80139e-13
1901	167.803	2.7082	8.52106e-07		755	256.666	4.14238	2.49267e-15		1278	239.609	3.86709	2.05023e-13
1902	168.575	2.72067	7.44228e-07		756	255.713	4.127	3.21458e-15		1279	240.462	3.88087	1.65616e-13
1903	169.077	2.72876	6.81376e-07		757	254.278	4.10385	4.70589e-15		1280	240.494	3.88137	1.64314e-13
1904	167.935	2.71033	8.32668e-07		758	253.601	4.09291	5.62958e-15		1281	239.214	3.86072	2.26235e-13
1906	169.722	2.73917	6.0807e-07		759	251.688	4.06204	9.31524e-15		1282	238.508	3.84933	2.69692e-13
1907	168.685	2.72243	7.30048e-07		760	251.479	4.05866	9.84047e-15		1284	238.425	3.84798	2.75329e-13
1908	168.075	2.71259	8.12486e-07		761	250.155	4.0373	1.39074e-14		1287	238.148	3.84352	2.94918e-13
1909	169.426	2.73439	6.40733e-07		762	248.897	4.01699	1.92896e-14		1288	239.896	3.87172	1.9084e-13
1910	171.715	2.77134	4.26574e-07		763	247.201	3.98962	2.98981e-14		1289	241.815	3.90269	1.17904e-13
1911	170.944	2.7589	4.89502e-07		764	245.262	3.95832	4.91694e-14		1290	243.219	3.92535	8.26926e-14
1912	171.712	2.77129	4.26783e-07		766	242.65	3.91617	9.55088e-14		1291	244.223	3.94155	6.40882e-14
1913	169.888	2.74185	5.90478e-07		767	240.848	3.88709	1.50358e-13		1292	242.969	3.92133	8.80843e-14
1914	169.397	2.73392	6.44015e-07		768	241.019	3.88985	1.44031e-13		1294	242.505	3.91383	9.90633e-14
1915	168.653	2.72192	7.34186e-07		769	239.698	3.86852	2.00531e-13		1295	243.016	3.92207	8.70613e-14
1916	168.898	2.72587	7.03224e-07		770	238.729	3.85289	2.55286e-13		1296	243.221	3.92538	8.2658e-14
1917	168.52	2.71977	7.51514e-07		771	238.874	3.85523	2.46259e-13		1297	244.39	3.94425	6.14169e-14
1918	167.626	2.70535	8.78797e-07		772	236.432	3.81581	4.50819e-13		1298	243.838	3.93534	7.06726e-14
1919	168.566	2.72052	7.45429e-07		773	232.918	3.75911	1.06428e-12		1299	243.442	3.92895	7.81468e-14
1920	169.498	2.73557	6.32551e-07		774	228.679	3.69068	2.95019e-12		1300	247.195	3.98953	2.99413e-14
1922	167.226	2.69889	9.42378e-07		776	227.655	3.67417	3.76273e-12		1301	246.135	3.97242	3.93151e-14
1923	166.296	2.68389	1.10758e-06		777	229.84	3.70943	2.23543e-12		1302	246.367	3.97616	3.70498e-14
1924	165.548	2.67182	1.26044e-06		778	231.041	3.72881	1.67543e-12		1304	245.849	3.9678	4.23143e-14
1926	165.422	2.66977	1.28823e-06		779	231.957	3.7436	1.34333e-12		1305	245.362	3.95994	4.79241e-14
1927	164.655	2.65739	1.46989e-06		780	231.403	3.73465	1.5357e-12		1307	244.579	3.94731	5.85203e-14
1928	162.884	2.62882	1.98832e-06		781	231.043	3.72884	1.67465e-12		1308	243.639	3.93213	7.43432e-14
1929	163.632	2.64089	1.75084e-06		782	231.172	3.73093	1.62344e-12		1309	243.83	3.93521	7.08164e-14
1930	163.098	2.63226	1.91754e-06		783	230.987	3.72795	1.6972e-12		1310	245.437	3.96115	4.70189e-14
1931	164.795	2.65966	1.43494e-06		784	232.755	3.75648	1.10721e-12		1311	245.398	3.96052	4.74864e-14
1932	163.059	2.63165	1.93003e-06		785	231.569	3.73733	1.47539e-12		1312	246.062	3.97124	4.00589e-14
1933	164.331	2.65217	1.55371e-06		786	230.31	3.71701	1.9974e-12		1314	245.318	3.95923	4.84692e-14
1934	167.686	2.70631	8.69726e-07		787	231.184	3.73112	1.61872e-12		1316	243.282	3.92637	8.13862e-14
1935	167.083	2.69658	9.66185e-07		788	227.07	3.66472	4.32236e-12		1317	244.762	3.95027	5.5853e-14
1937	166.774	2.69159	1.01952e-06		789	226.221	3.65102	5.28175e-12		1318	245.7	3.9654	4.39526e-14
1938	165.944	2.6782	1.17727e-06		790	227.676	3.6745	3.74426e-12		1319	248.006	4.00261	2.42921e-14
1939	166.738	2.69101	1.02588e-06		791	225.826	3.64464	5.79708e-12		1320	249.486	4.02651	1.65502e-14
1940	168.589	2.7209	7.42382e-07		792	224.716	3.62672	7.52254e-12		1321	249.845	4.03229	1.50764e-14
1942	168.282	2.71593	7.83597e-07		793	221.473	3.5744	1.59831e-11		1322	253.642	4.09357	5.56972e-15
1943	168.431	2.71834	7.63324e-07		796	219.66	3.54513	2.42451e-11		1323	253.806	4.09623	5.33224e-15
1944	167.964	2.7108	8.28465e-07		797	218.259	3.52252	3.33771e-11		1327	253.655	4.09379	5.54962e-15
1947	168.924	2.7263	6.99914e-07		798	219.069	3.5356	2.77491e-11		1328	254.319	4.10449	4.65609e-15
1948	168.386	2.71761	7.69384e-07		799	219.79	3.54723	2.3536e-11		1329	253.838	4.09674	5.28736e-15
1949	168.761	2.72366	7.20336e-07		800	219.015	3.53472	2.80961e-11		1330	258.189	4.16696	1.65667e-15
1950	170.622	2.7537	5.1834e-07		801	218.092	3.51983	3.46661e-11		1331	256.446	4.13883	2.64337e-15
1952	170.802	2.7566	5.02082e-07		802	217.397	3.50862	4.05851e-11		1332	258.968	4.17953	1.34315e-15
1953	172.511	2.78419	3.69808e-07		803	217.329	3.50751	4.12179e-11		1333	259.253	4.18413	1.24356e-15
1954	174.563	2.8173	2.55201e-07		804	217.546	3.51102	3.9237e-11		1334	260.361	4.20202	9.21267e-16
1955	174.371	2.8142	2.64276e-07		805	216.869	3.5001	4.57336e-11		1337	262.32	4.23363	5.40458e-16
1956	175.209	2.82773	2.26862e-07		806	217.722	3.51385	3.77081e-11		1338	262.847	4.24214	4.67856e-16
1957	174.534	2.81683	2.56547e-07		807	217.295	3.50696	4.15377e-11		1339	264.828	4.27411	2.71405e-16
1958	175.556	2.83333	2.12922e-07		808	218.22	3.52189	3.36762e-11		1340	265.678	4.28782	2.14631e-16
1959	173.683	2.80311	2.99343e-07		809	218.2	3.52157	3.38281e-11		1341	267.389	4.31545	1.33424e-16
1960	176.354	2.84621	1.83941e-07		810	215.336	3.47534	6.45943e-11		1342	265.236	4.28069	2.42529e-16
1961	174.918	2.82304	2.3921e-07		811	214.214	3.45723	8.30348e-11		1345	264.292	4.26546	3.14632e-16
1962	175.309	2.82934	2.22749e-07		812	214.191	3.45687	8.34469e-11		1347	263.567	4.25375	3.84079e-16
1963	179.166	2.89159	1.09273e-07		813	212.384	3.4277	1.24696e-10		1348	265.359	4.28267	2.34413e-16
1966	179.946	2.90418	9.44338e-08		814	213.247	3.44163	1.02982e-10		1349	265.715	4.28842	2.12443e-16
1967	178.995	2.88884	1.12801e-07		817	212.278	3.426	1.27645e-10		1350	263.582	4.25399	3.82528e-16
1968	178.48	2.88052	1.24165e-07		818	212.152	3.42397	1.31247e-10		1351	264.237	4.26457	3.19438e-16
1969	179.234	2.89269	1.07894e-07		819	212.026	3.42193	1.34958e-10		1352	267.133	4.3113	1.43316e-16
1970	178.807	2.8858	1.16836e-07		820	211.697	3.41662	1.45133e-10		1353	267.877	4.32332	1.16453e-16
1971	176.917	2.85529	1.65843e-07		821	211.051	3.40619	1.6733e-10		1354	268.724	4.33698	9.19156e-17
1972	176.059	2.84144	1.94187e-07		822	209.543	3.38186	2.32821e-10		1355	266.999	4.30915	1.48732e-16
1973	178.757	2.88498	1.17936e-07		823	207.774	3.3533	3.42032e-10		1356	266.224	4.29664	1.8447e-16
1977	179.779	2.90148	9.74425e-08		824	205.831	3.32194	5.19859e-10		1357	267.642	4.31952	1.24349e-16
1978	179.749	2.90101	9.79749e-08		825	203.64	3.28658	8.29662e-10		1358	266.546	4.30184	1.68682e-16
1979	181.439	2.92827	7.12962e-08		826	203.145	3.2786	9.21285e-10		1359	267.493	4.31712	1.29618e-16
1980	180.495	2.91304	8.51818e-08		827	201.668	3.25475	1.25815e-09		1360	266.496	4.30103	1.71038e-16
1981	183.098	2.95505	5.20259e-08		828	201.756	3.25618	1.23493e-09		1361	263.83	4.258	3.57276e-16
1982	183.927	2.96844	4.43973e-08		829	200.199	3.23104	1.71112e-09		1362	265.304	4.28178	2.38025e-16
1984	184.45	2.97688	4.01571e-08		830	201.417	3.2507	1.32621e-09		1363	262.757	4.24068	4.79568e-16
1986	185.238	2.98959	3.45058e-08		831	200.427	3.23472	1.63159e-09		1364	263.607	4.2544	3.79884e-16
1987	186.074	3.00308	2.93529e-08		832	200.068	3.22894	1.75831e-09		1365	262.672	4.23932	4.90816e-16
1988	184.567	2.97876	3.92664e-08		833	198.962	3.21108	2.21309e-09		1366	263.632	4.2548	3.77312e-16
1989	185.379	2.99187	3.35784e-08		835	198.123	3.19755	2.63212e-09		1367	264.878	4.27491	2.67745e-16
1990	187.494	3.026	2.22656e-08		836	197.169	3.18214	3.20391e-09		1368	265.588	4.28637	2.20035e-16
1991	188.721	3.0458	1.7508e-08		837	195.14	3.14939	4.85035e-09		1369	268.05	4.32611	1.10963e-16
1992	188.266	3.03845	1.91445e-08		838	193.981	3.1307	6.13403e-09		1370	265.137	4.2791	2.49203e-16
1994	190.456	3.0738	1.24275e-08		839	190.505	3.07459	1.23075e-08		1371	269.064	4.34248	8.35475e-17
1995	189.857	3.06414	1.39929e-08		840	191.436	3.08962	1.02254e-08		1372	267.648	4.31961	1.24161e-16
1996	190.45	3.07371	1.2441e-08		841	190.078	3.0677	1.33948e-08		1373	269.325	4.34668	7.76667e-17
1997	191.851	3.09632	9.41275e-09		842	189.39	3.05659	1.53468e-08		1374	269.91	4.35613	6.58828e-17
1998	191.862	3.0965	9.39107e-09		843	188.64	3.0445	1.77875e-08		1375	270.888	4.37191	5.00268e-17
1999	193.232	3.1186	7.1355e-09		844	188.075	3.03538	1.98736e-08		1376	271.263	4.37796	4.49995e-17
2000	192.973	3.11443	7.51596e-09		845	188.964	3.04973	1.66886e-08		1377	269.366	4.34734	7.67807e-17
2001	192.393	3.10506	8.4453e-09		847	188.154	3.03665	1.95694e-08		1378	270.687	4.36867	5.29416e-17
2002	190.284	3.07103	1.28582e-08		848	187.591	3.02756	2.18492e-08		1379	273.77	4.41843	2.20809e-17
2003	192.035	3.09929	9.07245e-09		849	187.661	3.02869	2.15518e-08		1380	269.043	4.34213	8.40572e-17
2007	192.163	3.10136	8.84231e-09		850	186.762	3.01419	2.56812e-08		1381	269.262	4.34567	7.90393e-17
2008	191.589	3.09208	9.91926e-09		851	185.247	2.98973	3.44473e-08		1382	269.013	4.34165	8.47569e-17
2009	191.524	3.09103	1.00486e-08		852	185.339	2.99121	3.38421e-08		1383	269.617	4.3514	7.15399e-17
2010	190.537	3.07512	1.22277e-08		855	183.538	2.96215	4.78328e-08		1384	268.79	4.33805	9.02228e-17
2011	190.354	3.07216	1.26809e-08		856	182.591	2.94686	5.73051e-08		1385	270.231	4.36131	6.01923e-17
2012	191.63	3.09275	9.83801e-09		858	180.561	2.9141	8.41353e-08		1386	269.313	4.34649	7.79221e-17
2013	192.048	3.0995	9.04909e-09		861	177.998	2.87274	1.358e-07		1388	269.859	4.35531	6.68363e-17
2015	191.814	3.09572	9.48298e-09		862	177.182	2.85958	1.57918e-07		1389	268.407	4.33187	1.00428e-16
2016	191.24	3.08645	1.06343e-08		863	178.132	2.8749	1.32463e-07		1390	268.502	4.3334	9.78098e-17
2017	190.848	3.08013	1.14962e-08		864	177.207	2.85997	1.57201e-07		1391	267.947	4.32445	1.14208e-16
2018	192.497	3.10674	8.27086e-09		866	175.717	2.83593	2.06725e-07		1392	265.802	4.28982	2.07381e-16
2019	193.803	3.12783	6.35842e-09		868	174.724	2.81991	2.47805e-07		1393	266.599	4.30268	1.66253e-16
2020	192.52	3.10711	8.23292e-09		869	173.358	2.79786	3.17454e-07		1397	266.902	4.30757	1.52825e-16
2021	192.71	3.11019	7.92371e-09		870	171.972	2.77549	4.07369e-07		1398	268.487	4.33317	9.82023e-17
2022	192.405	3.10526	8.42452e-09		872	168.556	2.72035	7.46793e-07		1399	268.964	4.34086	8.59369e-17
2023	192.602	3.10844	8.09811e-09		873	167.411	2.70187	9.12482e-07		1400	269.546	4.35024	7.2997e-17
2024	194.485	3.13883	5.53972e-09		875	169.011	2.7277	6.89344e-07		1401	270.226	4.36123	6.02858e-17
2025	193.563	3.12394	6.67511e-09		876	167.269	2.69959	9.3526e-07		1402	270.263	4.36182	5.96594e-17
2028	194.53	3.13955	5.48964e-09		877	165.346	2.66854	1.30526e-06		1403	269.601	4.35114	7.18741e-17
2029	195.925	3.16208	4.13288e-09		878	162.66	2.62519	2.06553e-06		1406	268.701	4.33661	9.25135e-17
2030	196.954	3.17868	3.34817e-09		879	159.23	2.56984	3.67131e-06		1407	269.129	4.34352	8.20489e-17
2031	198.621	3.20558	2.37487e-09		880	160.096	2.58381	3.1788e-06		1408	269.998	4.35755	6.42774e-17
2033	198.296	3.20034	2.53975e-09		882	159.763	2.57844	3.35994e-06		1409	267.713	4.32066	1.21928e-16
2034	199.255	3.21581	2.08251e-09		883	158.306	2.55493	4.27745e-06		1410	262.429	4.2354	5.2453e-16
2035	198.178	3.19844	2.60235e-09		884	157.621	2.54387	4.78814e-06		1411	263.479	4.25233	3.93489e-16
2036	197.815	3.19258	2.80481e-09		887	157.374	2.53988	4.98618e-06		1412	263.463	4.25207	3.95222e-16
2037	198.308	3.20053	2.53345e-09		888	157.218	2.53737	5.11497e-06		1413	266.126	4.29506	1.89548e-16
2038	198.385	3.20178	2.49339e-09		889	154.723	2.49711	7.67207e-06		1414	266.891	4.30741	1.53262e-16
2039	199.356	3.21744	2.03927e-09		890	153.828	2.48265	8.85975e-06		1415	266.335	4.29843	1.78861e-16
2040	201.737	3.25587	1.23997e-09		891	152.16	2.45574	1.15581e-05		1417	267.325	4.3144	1.35848e-16
2042	203.644	3.28665	8.28867e-10		892	152.978	2.46893	1.01492e-05		1418	268.005	4.32538	1.12379e-16
2043	203.689	3.28738	8.20957e-10		894	152.233	2.45691	1.14254e-05		1419	267.941	4.32434	1.14412e-16
2044	204.374	3.29842	7.09783e-10		895	151.639	2.44733	1.25505e-05		1420	266.41	4.29964	1.75205e-16
2045	204.598	3.30205	6.76634e-10		896	150.974	2.4366	1.39375e-05		1421	268.486	4.33314	9.8245e-17
2046	205.438	3.31559	5.65572e-10		897	150.194	2.42401	1.57527e-05		1422	266.938	4.30816	1.51284e-16
2047	206.466	3.3322	4.53539e-10		898	147.645	2.38287	2.3396e-05		1423	265.732	4.28869	2.11426e-16
2048	208.156	3.35947	3.14857e-10		900	146.813	2.36945	2.65786e-05		1424	265.912	4.29161	2.01119e-16
2049	208.053	3.3578	3.21977e-10		901	145.832	2.35362	3.08654e-05		1426	266.824	4.30632	1.56172e-16
2050	206.021	3.32501	4.99077e-10		902	144.642	2.33441	3.69572e-05		1427	266.011	4.2932	1.95705e-16
2051	207.059	3.34176	3.99189e-10		906	145.459	2.34759	3.26656e-05		1428	265.777	4.28942	2.0882e-16
2052	207.194	3.34393	3.87758e-10		907	144.536	2.33269	3.75522e-05		1429	266.947	4.30831	1.509e-16
2055	207.089	3.34225	3.96597e-10		908	143.598	2.31755	4.32318e-05		1430	267.123	4.31115	1.43681e-16
2056	207.878	3.35498	3.34437e-10		909	143.234	2.31167	4.56494e-05		1431	266.936	4.30813	1.5137e-16
2058	207.128	3.34287	3.93323e-10		910	142.943	2.30698	4.76721e-05		1432	262.777	4.241	4.7701e-16
2059	209.357	3.37885	2.42466e-10		911	142.186	2.29477	5.33437e-05		1433	263.753	4.25675	3.64959e-16
2060	210.641	3.39957	1.83097e-10		912	139.895	2.25779	7.46933e-05		1435	264.606	4.27053	2.88548e-16
2061	212.234	3.42529	1.28893e-10		914	139.143	2.24566	8.3318e-05		1436	263.653	4.25514	3.75127e-16
2062	211.048	3.40615	1.67417e-10		915	140.094	2.26101	7.25547e-05		1438	265.695	4.2881	2.13585e-16
2063	210.054	3.3901	2.08211e-10		917	139.418	2.2501	8.00583e-05		1439	266.274	4.29745	1.81906e-16
2064	209.804	3.38607	2.19909e-10		919	138.717	2.23878	8.86196e-05		1440	268.393	4.33164	1.00837e-16
2065	208.817	3.37013	2.72767e-10		921	138.242	2.23112	9.49057e-05		1441	270.654	4.36813	5.34382e-17
2066	209.543	3.38185	2.32851e-10		922	136.27	2.19929	0.000125824		1442	270.645	4.36798	5.35797e-17
2067	208.017	3.35722	3.24525e-10		923	135.28	2.1833	0.000144753		1443	270.595	4.36719	5.43258e-17
2068	209.816	3.38626	2.19349e-10		924	134.525	2.17112	0.00016096		1444	270.14	4.35984	6.17632e-17
2069	211.669	3.41617	1.46025e-10		926	133.819	2.15972	0.000177658		1445	268.973	4.34101	8.5715e-17
2070	211.16	3.40795	1.63346e-10		928	133.005	2.14658	0.000198941		1446	269.391	4.34774	7.62427e-17
2071	210.419	3.39599	1.9222e-10		930	131.425	2.1211	0.000247285		1447	268.647	4.33574	9.39198e-17
2072	209.207	3.37642	2.50566e-10		931	130.15	2.10052	0.000294206		1448	267.871	4.32323	1.16643e-16
2073	209.338	3.37855	2.4348e-10		932	129.521	2.09037	0.000320344		1449	267.274	4.31359	1.37778e-16
2074	209.284	3.37768	2.46357e-10		933	130.448	2.10532	0.000282565		1450	267.658	4.31978	1.23798e-16
2075	208.297	3.36174	3.05406e-10		935	129.733	2.09379	0.000311295		1451	264.631	4.27093	2.86555e-16
2076	207.238	3.34466	3.84023e-10		936	130.7	2.1094	0.000273017		1452	261.84	4.22588	6.16149e-16
2077	207.756	3.35301	3.43369e-10		937	131.722	2.12589	0.000237417		1453	258.225	4.16754	1.64073e-15
2078	208.848	3.37064	2.70909e-10		938	130.767	2.11047	0.00027057		1455	258.964	4.17946	1.34459e-15
2079	209.827	3.38644	2.18824e-10		939	128.048	2.06658	0.000390381		1456	259.474	4.1877	1.1714e-15
2080	211.633	3.41558	1.47197e-10		940	126.162	2.03616	0.000501099		1457	260.412	4.20284	9.08658e-16
2082	211.425	3.41222	1.54115e-10		941	125.872	2.03148	0.000520535		1458	261.135	4.21451	7.46626e-16
2083	212.041	3.42217	1.34517e-10		942	124.368	2.0072	0.000633329		1459	262.862	4.24237	4.6604e-16
2084	211.54	3.41409	1.50228e-10		943	124.251	2.00532	0.000642947		1460	261.177	4.21517	7.38248e-16
2085	212.479	3.42924	1.22097e-10		944	123.624	1.99518	0.000697247		1461	260.283	4.20075	9.41062e-16
2086	212.356	3.42725	1.25472e-10		945	122.975	1.98472	0.000757791		1462	260.61	4.20603	8.61154e-16
2087	211.425	3.41222	1.54112e-10		946	123.803	1.99807	0.000681338		1463	263.281	4.24913	4.15481e-16
2088	211.186	3.40837	1.62432e-10		948	123.376	1.99118	0.000719857		1465	264.21	4.26414	3.21812e-16
2089	210.281	3.39376	1.98128e-10		949	121.785	1.96551	0.000881989		1466	264.96	4.27624	2.61692e-16
2090	211.22	3.40891	1.61226e-10		950	120.8	1.94961	0.000998942		1467	265.485	4.28471	2.26378e-16
2091	210.383	3.39541	1.93738e-10		953	119.855	1.93436	0.00112455		1468	267.117	4.31104	1.43951e-16
2092	212.244	3.42545	1.28603e-10		954	119.75	1.93267	0.00113938		1469	268.427	4.33218	9.98858e-17
2093	213.302	3.44252	1.01729e-10		955	118.8	1.91733	0.00128223		1470	270.745	4.3696	5.20856e-17
2094	213.327	3.44292	1.0117e-10		957	117.994	1.90433	0.00141613		1471	271.612	4.3836	4.07649e-17
2095	212.081	3.42281	1.33337e-10		958	116.985	1.88804	0.0016024		1472	271.812	4.38682	3.85241e-17
2096	212.964	3.43706	1.09666e-10		959	114.431	1.84682	0.00218013		1476	270.234	4.36136	6.01474e-17
2097	215.603	3.47965	6.08403e-11		961	112.076	1.80882	0.00287839		1477	271.033	4.37424	4.80216e-17
2098	214.272	3.45817	8.19612e-11		963	112.795	1.82042	0.00264599		1478	270.079	4.35886	6.28304e-17
2099	215.632	3.48012	6.04442e-11		964	112.267	1.8119	0.0028149		1479	269.922	4.35632	6.56641e-17
2100	216.734	3.49791	4.71566e-11		966	111.283	1.79601	0.00315693		1480	267.693	4.32035	1.22586e-16
2101	218.735	3.53021	2.99461e-11		967	110.497	1.78333	0.00345688		1481	265.832	4.2903	2.05672e-16
2102	219.545	3.54328	2.4892e-11		968	109.681	1.77017	0.00379583		1482	266.093	4.29452	1.91302e-16
2103	220.002	3.55066	2.24169e-11		969	109.445	1.76636	0.00389954		1483	264.9	4.27528	2.66056e-16
2104	220.36	3.55643	2.06515e-11		970	109.835	1.77265	0.00372982		1486	264.077	4.26199	3.33804e-16
2105	219.653	3.54502	2.42861e-11		971	108.686	1.7541	0.00425105		1488	263.334	4.25	4.09427e-16
2106	219.654	3.54504	2.42772e-11		972	107.709	1.73833	0.00474615		1489	261.497	4.22034	6.76644e-16
2107	220.015	3.55087	2.23509e-11		973	104.668	1.68926	0.00664413		1490	261.919	4.22716	6.03029e-16
2108	219.502	3.54259	2.51354e-11		980	103.773	1.67481	0.00732254		1491	259.223	4.18364	1.25387e-15
2109	220.601	3.56032	1.95403e-11		981	102.257	1.65034	0.0086164		1492	257.708	4.1592	1.88519e-15
2110	226.181	3.65038	5.33169e-12		982	101.438	1.63713	0.00939814		1494	259.795	4.19288	1.07407e-15
2111	225.169	3.63405	6.76371e-12		985	101.091	1.63153	0.00974863		1495	260.751	4.20831	8.2881e-16
2112	224.672	3.62602	7.59993e-12		987	101.957	1.6455	0.00889538		1496	258.884	4.17818	1.37377e-15
2113	227.4	3.67006	3.99699e-12		988	100.97	1.62957	0.00987384		1497	257.548	4.15661	1.9683e-15
2114	225.585	3.64076	6.134e-12		989	99.0274	1.59822	0.0120888		1498	259.199	4.18326	1.26184e-15
2115	224.196	3.61835	8.49357e-12		990	98.3356	1.58706	0.01298		1499	257.621	4.15779	1.92993e-15
2116	225.797	3.64418	5.83614e-12		991	97.3373	1.57094	0.0143704		1500	258.448	4.17115	1.54497e-15
2117	227.208	3.66694	4.18372e-12		992	98.091	1.58311	0.0133089		1501	258.425	4.17076	1.55491e-15
2118	226.368	3.6534	5.10144e-12		994	96.2939	1.5541	0.0159654		1502	255.213	4.11893	3.67177e-15
2120	225.685	3.64237	5.99252e-12		997	94.6723	1.52793	0.0187602		1503	255.067	4.11656	3.81795e-15
2121	225.043	3.63202	6.96625e-12		998	93.8108	1.51403	0.0204163		1505	256.322	4.13682	2.73293e-15
2122	223.598	3.60868	9.76694e-12		1000	92.9924	1.50082	0.0221088		1507	255.907	4.13012	3.0529e-15
2123	222.966	3.59849	1.13117e-11		1002	93.4562	1.50831	0.0211349		1508	258.747	4.17597	1.42548e-15
2124	222.549	3.59176	1.24614e-11		1003	92.9807	1.50063	0.0221339		1509	260.31	4.20119	9.34139e-16
2125	221.875	3.58088	1.45662e-11		1004	92.0327	1.48533	0.0242515		1510	256.704	4.14298	2.46769e-15
2126	223.584	3.60846	9.79826e-12		1012	91.3478	1.47428	0.0258913		1511	256.401	4.13811	2.6753e-15
2127	223.049	3.59984	1.10954e-11		1014	90.4945	1.46051	0.0280711		1512	257.401	4.15424	2.04737e-15
2128	222.732	3.5947	1.19457e-11		1016	89.6052	1.44615	0.0305136		1513	255.649	4.12597	3.26965e-15
2129	223.323	3.60424	1.04128e-11		1020	88.7183	1.43184	0.033134		1514	253.139	4.08546	6.35931e-15
2130	225.94	3.64648	5.64352e-12		1023	87.7259	1.41582	0.0362985		1516	253.863	4.09714	5.25346e-15
2131	227.789	3.67633	3.64518e-12		1025	85.9718	1.38751	0.0425425		1517	254.272	4.10375	4.71354e-15
2133	228.605	3.6895	3.00213e-12		1026	87.0847	1.40548	0.0384811		1518	254.117	4.10124	4.91116e-15
2136	228.191	3.68282	3.3132e-12		1028	88.0637	1.42128	0.0351931		1519	250.33	4.04012	1.32877e-14
2137	229.087	3.69728	2.67607e-12		1030	88.9372	1.43537	0.0324697		1520	246.863	3.98417	3.26131e-14
2138	228.777	3.69228	2.88157e-12		1032	88.1057	1.42195	0.0350575		1521	248.877	4.01667	1.93874e-14
2139	228.31	3.68473	3.2208e-12		1033	87.348	1.40972	0.0375716		1522	245.11	3.95587	5.11193e-14
2140	230.53	3.72057	1.89443e-12		1034	85.4528	1.37914	0.0445606		1523	243.683	3.93285	7.35068e-14
2141	233.938	3.77557	8.3053e-13		1038	84.471	1.36329	0.0486063		1525	244.081	3.93926	6.64457e-14
2142	232.572	3.75352	1.15753e-12		1043	82.7917	1.33619	0.0562649		1526	244.388	3.94423	6.14418e-14
2143	230.819	3.72523	1.76745e-12		1045	81.8513	1.32101	0.0609907		1527	244.817	3.95115	5.50751e-14
2144	229.331	3.70122	2.52478e-12		1047	80.8741	1.30524	0.066258		1528	245.512	3.96237	4.61186e-14
2145	229.2	3.69909	2.60541e-12		1050	80.1615	1.29374	0.0703393		1529	244.813	3.95108	5.51354e-14
2147	230.153	3.71448	2.07386e-12		1053	81.1461	1.30963	0.064754		1530	242.855	3.91948	9.06795e-14
2148	228.907	3.69438	2.79351e-12		1056	81.9288	1.32226	0.060589		1531	241.181	3.89247	1.38285e-13
2149	228.59	3.68926	3.013e-12		1058	80.9567	1.30657	0.0657983		1532	241.967	3.90515	1.13464e-13
2150	227.666	3.67435	3.75296e-12		1059	79.9606	1.2905	0.0715275		1533	242.383	3.91187	1.02158e-13
2151	228.653	3.69028	2.96788e-12		1060	78.1321	1.26099	0.0831503		1534	243.771	3.93426	7.18894e-14
2152	228.683	3.69076	2.94692e-12		1063	77.2805	1.24724	0.0890838		1535	242.792	3.91846	9.21357e-14
2154	229.662	3.70656	2.33268e-12		1064	76.5197	1.23497	0.0946816		1536	243.602	3.93154	7.50263e-14
2155	229.59	3.7054	2.37322e-12		1067	75.8846	1.22471	0.0995766		1537	243.753	3.93398	7.22075e-14
2157	230.087	3.71342	2.10674e-12		1071	75.302	1.21531	0.10425		1538	243.429	3.92875	7.83944e-14
2158	231.586	3.73761	1.46919e-12		1074	75.0859	1.21182	0.106029		1539	241.686	3.90062	1.21789e-13
2159	230.183	3.71496	2.05916e-12		1075	74.211	1.1977	0.113491		1540	243.258	3.92598	8.18863e-14
2160	231.064	3.72919	1.66608e-12		1079	74.9846	1.21019	0.106872		1541	244.713	3.94947	5.65588e-14
2161	235	3.7927	6.40819e-13		1080	74.3121	1.19934	0.112607		1542	246.593	3.97981	3.49556e-14
2162	235.903	3.80727	5.13495e-13		1081	75.1313	1.21256	0.105653		1543	246.521	3.97864	3.56132e-14
2163	237.025	3.82539	3.89438e-13		1083	74.1426	1.1966	0.114092		1544	245.952	3.96946	4.12109e-14
2165	239.418	3.86401	2.15028e-13		1084	74.2434	1.19823	0.113208		1546	247.419	3.99314	2.82639e-14
2168	240.317	3.87852	1.71768e-13		1089	73.3194	1.18332	0.121536		1547	249.163	4.02129	1.79998e-14
2169	241.372	3.89555	1.31813e-13		1092	74.0655	1.19536	0.114773		1548	249.809	4.03171	1.52191e-14
2170	240.725	3.88511	1.55063e-13		1094	74.5418	1.20304	0.11062		1549	248.708	4.01394	2.02573e-14
2171	239.93	3.87227	1.89225e-13		1096	73.5606	1.18721	0.119315		1550	247.747	3.99843	2.59715e-14
2172	242.12	3.90761	1.09184e-13		1099	72.3357	1.16744	0.130947		1551	245.14	3.95636	5.07179e-14
2173	243.023	3.9222	8.68938e-14		1101	74.224	1.19792	0.113377		1552	243.692	3.933	7.33336e-14
2174	243.557	3.93081	7.59031e-14		1103	73.5163	1.18649	0.11972		1553	243.129	3.92391	8.4587e-14
2175	245.316	3.95919	4.84976e-14		1105	74.266	1.19859	0.113009		1556	244.441	3.94507	6.06253e-14
2176	242.904	3.92026	8.9567e-14		1107	74.138	1.19653	0.114133		1557	243.423	3.92864	7.85257e-14
2177	243.02	3.92214	8.69742e-14		1110	74.8812	1.20852	0.107737		1558	245.017	3.95437	5.23467e-14
2178	242.713	3.91719	9.39864e-14		1114	74.1837	1.19726	0.113731		1559	246.352	3.97592	3.71914e-14
2179	243.608	3.93164	7.4918e-14		1116	74.9179	1.20911	0.10743		1560	247.875	4.00051	2.51237e-14
2180	243.634	3.93206	7.44258e-14		1118	73.9866	1.19408	0.115474		1561	245.088	3.95552	5.1404e-14
2182	244.123	3.93995	6.57307e-14		1119	73.0934	1.17967	0.123648		1562	246.805	3.98322	3.31086e-14
2183	244.954	3.95336	5.31904e-14		1120	72.3582	1.1678	0.130726		1563	245.67	3.96492	4.42924e-14
2184	244.989	3.95393	5.27138e-14		1123	71.2837	1.15046	0.141659		1564	247.47	3.99396	2.78974e-14
2186	244.625	3.94805	5.78435e-14		1125	70.9436	1.14497	0.145271		1566	246.54	3.97895	3.5442e-14
2187	243.117	3.92371	8.4854e-14		1128	70.7445	1.14176	0.147419		1568	245.792	3.96687	4.2937e-14
2188	243.893	3.93623	6.96965e-14		1132	70.0126	1.12995	0.155536		1569	245.437	3.96115	4.70176e-14
2189	244.267	3.94227	6.33686e-14		1133	70.2607	1.13395	0.152745		1570	248.376	4.00859	2.20717e-14
2190	244.698	3.94922	5.67857e-14		1134	69.2779	1.11809	0.164039		1571	247.146	3.98873	3.03266e-14
2191	245.167	3.9568	5.0369e-14		1137	69.1017	1.11524	0.166133		1572	246.146	3.9726	3.92055e-14
2193	245.051	3.95493	5.18858e-14		1139	68.4079	1.10405	0.174582		1574	245.937	3.96923	4.13634e-14
2195	245.742	3.96608	4.34825e-14		1140	69.2732	1.11801	0.164095		1575	245.202	3.95736	4.99235e-14
2196	244.885	3.95224	5.41355e-14		1142	70.0417	1.13042	0.155207		1577	244.459	3.94537	6.03451e-14
2197	245.751	3.96622	4.33873e-14		1143	69.0901	1.11506	0.166272		1578	242.779	3.91826	9.2425e-14
2199	246.102	3.97188	3.96566e-14		1146	68.2008	1.10071	0.177169		1579	242.554	3.91463	9.78336e-14
2200	246.491	3.97815	3.58912e-14		1147	67.3288	1.08663	0.188392		1580	243.215	3.92529	8.27757e-14
2201	246.3	3.97508	3.76889e-14		1148	66.4727	1.07281	0.199944		1581	242.193	3.9088	1.07174e-13
2202	249.948	4.03395	1.46779e-14		1153	64.8946	1.04735	0.222661		1582	241.672	3.90039	1.22216e-13
2203	249.469	4.02623	1.66251e-14		1154	63.9321	1.03181	0.237448		1583	243.014	3.92205	8.70942e-14
2205	250.483	4.0426	1.27658e-14		1157	65.6883	1.06015	0.211002		1584	241.186	3.89254	1.38135e-13
2206	251.226	4.05458	1.0514e-14		1161	65.5678	1.05821	0.212741		1585	241.035	3.8901	1.43465e-13
2208	250.999	4.05092	1.11566e-14		1162	64.9959	1.04898	0.221146		1587	241.767	3.90192	1.19345e-13
2209	250.766	4.04716	1.18562e-14		1164	64.1695	1.03564	0.233734		1588	241.155	3.89204	1.39199e-13
2210	253.118	4.08511	6.39583e-15		1167	63.2222	1.02035	0.248817		1589	240.125	3.87541	1.80235e-13
2211	255.81	4.12856	3.13254e-15		1168	62.4541	1.00796	0.261567		1590	240.229	3.87709	1.756e-13
2212	257.005	4.14784	2.27662e-15		1172	63.181	1.01969	0.249488		1591	239.266	3.86156	2.23324e-13
2213	257.881	4.162	1.7995e-15		1173	61.8837	0.998752	0.27134		1592	235.906	3.80732	5.13116e-13
2214	257.322	4.15297	2.09104e-15		1175	59.5871	0.961686	0.313351		1595	235.034	3.79325	6.35473e-13
2215	257.833	4.16122	1.82292e-15		1176	58.6259	0.946175	0.332205		1596	234.191	3.77965	7.80929e-13
2217	259.383	4.18623	1.20071e-15		1177	58.2242	0.939691	0.340308		1597	233.742	3.77241	8.71122e-13
2219	258.523	4.17235	1.51414e-15		1178	57.3367	0.925367	0.358672		1598	232.868	3.7583	1.07736e-12
2220	259.019	4.18036	1.32466e-15		1183	56.5368	0.912458	0.375761		1599	232.772	3.75675	1.10272e-12
2221	259.178	4.18293	1.26895e-15		1186	55.8172	0.900843	0.391567		1600	232.142	3.74657	1.28469e-12
2222	262.031	4.22896	5.84889e-16		1194	55.0186	0.887956	0.409573		1601	231.03	3.72863	1.68008e-12
2223	259.574	4.18931	1.14037e-15		1197	54.0246	0.871913	0.432656		1602	232.72	3.7559	1.11689e-12
2224	259.787	4.19276	1.07628e-15		1204	53.1516	0.857823	0.453513		1603	230.861	3.72591	1.74964e-12
2225	260.481	4.20395	8.91839e-16		1208	52.8823	0.853476	0.460053		1606	230.903	3.72658	1.73221e-12
2226	263.858	4.25845	3.54562e-16		1209	52.1486	0.841636	0.478113		1607	230.855	3.72581	1.75203e-12
2227	262.955	4.24388	4.54286e-16		1210	51.1714	0.825864	0.502692		1608	231.314	3.73322	1.56876e-12
2228	261.809	4.22539	6.21335e-16		1213	50.4443	0.814129	0.521334		1609	231.469	3.73572	1.51135e-12
2229	262.405	4.23501	5.28007e-16		1215	49.8235	0.80411	0.53747		1610	233.477	3.76812	9.29333e-13
2230	261.873	4.22642	6.10564e-16		1216	49.0107	0.790993	0.558864		1611	235.003	3.79276	6.40273e-13
2231	264.252	4.26481	3.18149e-16		1217	48.0171	0.774957	0.58537		1612	234.19	3.77964	7.80966e-13
2232	263.263	4.24884	4.17514e-16		1221	47.1441	0.760868	0.608905		1613	229.176	3.69871	2.6203e-12
2233	265.054	4.27776	2.55003e-16		1228	46.4032	0.748909	0.629003		1615	229.226	3.69952	2.58905e-12
2234	265.953	4.29226	1.98868e-16		1229	45.6153	0.736194	0.65044		1617	227.268	3.66791	4.12476e-12
2236	265.299	4.2817	2.38353e-16		1239	44.8068	0.723145	0.672441		1618	224.758	3.6274	7.44874e-12
2237	265.388	4.28314	2.3256e-16		1242	43.8267	0.707327	0.699005		1619	222.714	3.59443	1.19932e-11
2238	266.065	4.29407	1.92806e-16		1248	43.4061	0.700539	0.710337		1620	221.606	3.57654	1.55014e-11
2239	266.856	4.30683	1.54785e-16		1249	42.6002	0.687532	0.731878		1621	218.715	3.52989	3.00835e-11
2240	268.452	4.3326	9.91655e-17		1251	41.6529	0.672244	0.756804		1622	217.817	3.51539	3.69025e-11
2241	267.213	4.3126	1.40146e-16		1252	42.4067	0.684409	0.737009		1624	217.609	3.51202	3.86889e-11
2242	265.914	4.29164	2.01008e-16		1255	41.6695	0.672511	0.756373		1626	216.84	3.49961	4.60427e-11
2243	265.57	4.28608	2.21125e-16		1256	40.6955	0.656792	0.781419		1627	217.636	3.51247	3.84459e-11
2245	266.559	4.30205	1.68077e-16		1261	38.9766	0.62905	0.823644		1628	218.522	3.52676	3.14397e-11
2246	267.469	4.31673	1.30501e-16		1262	37.9783	0.612938	0.846702		1629	218.211	3.52175	3.37392e-11
2247	266.68	4.30399	1.62549e-16		1264	37.0455	0.597884	0.867072		1630	216.5	3.49413	4.97104e-11
2249	268.743	4.3373	9.14111e-17		1269	36.0803	0.582306	0.886808		1631	217.025	3.50261	4.4151e-11
2250	268.13	4.32739	1.08534e-16		1272	35.1656	0.567543	0.904128		1632	216.839	3.49961	4.60449e-11
2251	264.583	4.27015	2.90395e-16		1275	33.682	0.5436	0.929098		1633	214.598	3.46344	7.62017e-11
2252	263.763	4.25692	3.63941e-16		1279	32.9379	0.531591	0.940088		1634	214.586	3.46325	7.6399e-11
2253	263.219	4.24814	4.22513e-16		1282	32.1287	0.518531	0.950841		1637	216.334	3.49145	5.16126e-11
2255	261.701	4.22365	6.39907e-16		1284	31.9833	0.516184	0.95264		1638	215.358	3.47571	6.42713e-11
2256	260.887	4.21051	7.9868e-16		1290	31.1907	0.503393	0.961734		1639	221.827	3.5801	1.47301e-11
2257	260.113	4.19802	9.85355e-16		1294	30.5615	0.493238	0.968106		1640	219.699	3.54577	2.40286e-11
2260	260.684	4.20723	8.43979e-16		1298	31.4208	0.507106	0.959217		1641	219.786	3.54716	2.35588e-11
2261	260.069	4.1973	9.97329e-16		1299	30.9619	0.4997	0.964137		1642	223.994	3.61509	8.90382e-12
2262	258.966	4.1795	1.34385e-15		1303	30.0899	0.485627	0.972401		1643	227.708	3.67503	3.71562e-12
2263	259.965	4.19562	1.02572e-15		1306	29.1096	0.469804	0.980063		1644	228.699	3.69101	2.93585e-12
2264	261.433	4.21932	6.88413e-16		1316	29.1039	0.469713	0.980102		1645	227.808	3.67663	3.62875e-12
2265	262.414	4.23515	5.26737e-16		1319	30.0425	0.484862	0.97281		1646	228.375	3.68579	3.17115e-12
2268	263.215	4.24808	4.23008e-16		1334	30.1203	0.486117	0.972137		1647	228.613	3.68963	2.99633e-12
2269	262.432	4.23544	5.2418e-16		1337	30.7783	0.496737	0.965994		1648	226.811	3.66055	4.595e-12
2270	261.569	4.22151	6.63447e-16		1346	29.8034	0.481002	0.974815		1649	225.264	3.63557	6.61569e-12
2271	262.337	4.23391	5.37918e-16		1354	29.3195	0.473192	0.978562		1650	226.141	3.64973	5.38236e-12
2272	263.813	4.25773	3.58955e-16		1359	30.3482	0.489796	0.970099		1651	222.987	3.59883	1.12567e-11
2273	265.484	4.28469	2.26462e-16		1364	29.4169	0.474765	0.97784		1652	222.749	3.59499	1.18972e-11
2274	264.63	4.27091	2.86655e-16		1369	28.5306	0.46046	0.983824		1653	225.405	3.63785	6.39949e-12
2276	263.921	4.25946	3.48507e-16		1370	27.6056	0.445532	0.988754		1654	224.376	3.62125	8.14394e-12
2277	262.659	4.2391	4.92599e-16		1390	27.0039	0.435821	0.991312		1655	224.808	3.62822	7.3606e-12
2278	262.728	4.24021	4.83398e-16		1394	25.1218	0.405445	0.996597		1656	225.262	3.63555	6.61743e-12
2279	263.587	4.25408	3.81931e-16		1405	25.9527	0.418855	0.994715		1657	225.893	3.64573	5.706e-12
2280	264.112	4.26255	3.3066e-16		1414	26.6218	0.429654	0.992696		1658	225.057	3.63224	6.94356e-12
2281	264.061	4.26174	3.3526e-16		1422	27.5104	0.443995	0.989191		1659	224.99	3.63116	7.05357e-12
2282	263.504	4.25274	3.90778e-16		1427	27.3024	0.440638	0.990103		1660	224.504	3.62331	7.90411e-12
2283	265.05	4.27768	2.55329e-16		1447	26.3561	0.425366	0.993557		1661	222.989	3.59886	1.1252e-11
2284	266.534	4.30164	1.69263e-16		1463	25.3582	0.409261	0.996125		1662	223.771	3.61148	9.38061e-12
2285	268.347	4.3309	1.0213e-16		1464	24.6746	0.398228	0.997367		1663	223.38	3.60517	1.02742e-11
2286	268.61	4.33515	9.48798e-17		1466	23.4555	0.378553	0.998792		1664	224.166	3.61785	8.55456e-12
2287	268.02	4.32563	1.11898e-16		1469	22.4598	0.362483	0.999422		1665	223.931	3.61407	9.03558e-12
2289	267.771	4.32161	1.19957e-16		1482	21.5785	0.34826	0.999725		1667	224.443	3.62233	8.01756e-12
2290	265.17	4.27962	2.46983e-16		1486	21.1038	0.340598	0.999823		1668	224.87	3.62921	7.25587e-12
2291	266.114	4.29487	1.90164e-16		1502	21.7456	0.350956	0.999681		1669	222.717	3.59447	1.19868e-11
2292	267.685	4.32021	1.22885e-16		1540	21.5394	0.347628	0.999734		1670	221.096	3.5683	1.74372e-11
2293	266.755	4.30521	1.5919e-16		1545	20.983	0.338649	0.999842		1671	219.468	3.54204	2.5333e-11
2294	266.356	4.29876	1.77855e-16		1550	20.1813	0.32571	0.999931		1672	216.167	3.48876	5.35853e-11
2295	265.95	4.29222	1.9903e-16		1583	19.3289	0.311953	0.999975		1673	214.732	3.46559	7.3958e-11
2296	267.682	4.32016	1.22984e-16		1603	18.3624	0.296354	0.999993		1674	217.475	3.50987	3.98745e-11
2298	267.326	4.31442	1.35819e-16		1609	17.3635	0.280232	0.999999		1675	215.457	3.4773	6.28598e-11
2299	268.169	4.32802	1.07351e-16		1624	16.3636	0.264096	1		1676	215.045	3.47065	6.89441e-11
2300	267.186	4.31217	1.41192e-16		1631	15.7655	0.254443	1		1677	216.01	3.48623	5.55092e-11
2301	264.957	4.27619	2.61933e-16		1656	14.7761	0.238474	1		1678	214.488	3.46167	7.80925e-11
2302	265.516	4.28522	2.24423e-16		1686	13.9056	0.224426	1		1679	212.798	3.43439	1.13758e-10
2303	264.594	4.27034	2.89497e-16		1693	13.6036	0.219552	1		1680	214.728	3.46553	7.40222e-11
2304	266.437	4.30007	1.73887e-16		1722	13.7835	0.222454	1		1681	214.264	3.45805	8.20999e-11
2305	267.854	4.32295	1.17198e-16		1788	12.8742	0.207779	1		1682	214.898	3.46829	7.12476e-11
2307	267.43	4.31611	1.31911e-16		1789	11.9466	0.192809	1		1683	211.942	3.42057	1.37485e-10
2308	268.412	4.33195	1.00288e-16		1827	11.0559	0.178432	1		1685	212.837	3.43501	1.12789e-10
2309	268.37	4.33127	1.01486e-16		1841	10.2755	0.165838	1		1686	211.833	3.41881	1.40834e-10
2310	268.087	4.32671	1.09818e-16		1856	9.46149	0.152701	1		1687	211.691	3.41652	1.45321e-10
2311	267.513	4.31743	1.28921e-16		1866	9.30694	0.150206	1		1688	211.492	3.4133	1.51857e-10
2312	267.393	4.3155	1.33298e-16		1867	8.30739	0.134074	1		1689	210.832	3.40265	1.75572e-10
2313	271.132	4.37585	4.66901e-17		1882	7.33013	0.118302	1		1690	210.445	3.39641	1.91121e-10
2314	271.129	4.37579	4.67362e-17		1891	6.38815	0.103099	1		1691	210.84	3.40278	1.75277e-10
2318	271.348	4.37934	4.39241e-17		1914	5.50878	0.0889072	1		1692	211.665	3.4161	1.46153e-10
2319	272.911	4.40456	2.8201e-17		1917	4.57747	0.0738767	1		1693	213.511	3.44589	9.71057e-11
2320	272.817	4.40304	2.89689e-17		1920	3.6038	0.0581624	1		1697	215.166	3.4726	6.71058e-11
2321	273.254	4.4101	2.55781e-17		1955	2.74451	0.0442942	1		1698	214.518	3.46214	7.75837e-11
2322	273.125	4.40802	2.65338e-17		2003	1.95251	0.0315118	1		1699	214.302	3.45865	8.14187e-11
2323	273.96	4.42149	2.09173e-17		2163	1.08938	0.0175816	1		1700	214.858	3.46763	7.19008e-11
2324	275.857	4.45211	1.21473e-17		2189	0.333955	0.00538976	1		1701	214.389	3.46006	7.98496e-11
2326	275.07	4.43941	1.52261e-17		2245	0.118416	0.00191113	1		1702	216.838	3.4996	4.60547e-11
2327	274.821	4.43539	1.63527e-17		2324	0.808179	0.0130434	1		1703	217.53	3.51075	3.93854e-11
2328	275.059	4.43923	1.52736e-17		2650	0.188167	0.00303686	1		1704	217.132	3.50434	4.30938e-11
2329	275.412	4.44493	1.38026e-17		2733	0.839359	0.0135466	1		1705	216.24	3.48994	5.27092e-11
2330	274.91	4.43682	1.5943e-17							1707	215.968	3.48554	5.60457e-11
2331	275.458	4.44566	1.36242e-17							1708	215.045	3.47065	6.89484e-11
2332	275.313	4.44332	1.42025e-17							1709	213.809	3.4507	9.08758e-11
2333	275.383	4.44445	1.39215e-17							1710	210.449	3.39648	1.90961e-10
2334	273.703	4.41734	2.25073e-17							1711	207.3	3.34565	3.78969e-10
2338	273.294	4.41074	2.52904e-17							1712	209.211	3.37649	2.5033e-10
2339	273.684	4.41704	2.26298e-17							1713	205.748	3.3206	5.29217e-10
2340	274.196	4.4253	1.95523e-17							1715	207.23	3.34453	3.84685e-10
2341	275.839	4.45182	1.22098e-17							1716	208.646	3.36737	2.8309e-10
2342	275.52	4.44667	1.33822e-17							1717	208.222	3.36052	3.10418e-10
2343	277.047	4.47131	8.62335e-18							1718	207.191	3.34389	3.87981e-10
2344	278.955	4.5021	4.96188e-18							1719	209.334	3.37848	2.43685e-10
2346	279.938	4.51797	3.72697e-18							1720	209.45	3.38035	2.37608e-10
2347	280.774	4.53145	2.91982e-18							1721	209.354	3.3788	2.42631e-10
2348	280.505	4.52712	3.15809e-18							1722	209.811	3.38618	2.19588e-10
2349	279.513	4.51111	4.21815e-18							1723	209.361	3.37892	2.42259e-10
2350	277.092	4.47204	8.51159e-18							1724	206.623	3.33473	4.38482e-10
2351	276.597	4.46404	9.81883e-18							1726	206.659	3.33531	4.35089e-10
2352	277.307	4.4755	7.9999e-18							1727	207.747	3.35287	3.44e-10
2353	280.512	4.52723	3.15202e-18							1728	208.059	3.3579	3.21559e-10
2357	282.326	4.5565	1.8519e-18							1729	208.519	3.36533	2.90983e-10
2358	283.566	4.57652	1.28486e-18							1730	205.153	3.31101	6.01028e-10
2359	283.508	4.57558	1.30709e-18							1731	203.781	3.28885	8.05204e-10
2360	286.268	4.62012	5.76132e-19							1732	203.683	3.28728	8.21995e-10
2361	286.723	4.62748	5.02892e-19							1733	203.818	3.28946	7.98776e-10
2362	287.584	4.64137	3.88681e-19							1734	205.383	3.31472	5.72202e-10
2364	286.444	4.62298	5.46513e-19							1735	205.12	3.31047	6.05351e-10
2365	286.033	4.61634	6.1789e-19							1736	204.406	3.29895	7.0487e-10
2367	286.224	4.61942	5.83636e-19							1737	204.136	3.29459	7.46622e-10
2368	287.527	4.64044	3.9545e-19							1738	202.459	3.26753	1.06497e-09
2369	290.071	4.68151	1.83891e-19							1739	204.831	3.3058	6.43906e-10
2370	288.6	4.65776	2.86567e-19							1740	204.522	3.30081	6.87741e-10
2371	288.4	4.65454	3.04257e-19							1741	202.582	3.26951	1.03774e-09
2372	290.151	4.6828	1.79515e-19							1742	203.039	3.27688	9.42207e-10
2373	288.856	4.6619	2.65268e-19							1743	205.031	3.30903	6.17004e-10
2374	289.244	4.66816	2.36045e-19							1744	205.696	3.31977	5.35074e-10
2376	288.777	4.66063	2.71641e-19							1746	206.525	3.33314	4.47858e-10
2378	291.009	4.69665	1.38438e-19							1747	205.705	3.31992	5.34039e-10
2379	291.148	4.69888	1.32746e-19							1748	207.114	3.34265	3.94455e-10
2380	291.81	4.70958	1.08543e-19							1749	205.245	3.31249	5.89327e-10
2381	292.584	4.72207	8.57554e-20							1750	204.998	3.3085	6.21303e-10
2382	294.134	4.74709	5.33976e-20							1751	202.742	3.2721	1.00318e-09
2383	292.261	4.71685	9.46346e-20							1752	201.962	3.25949	1.18271e-09
2384	293.283	4.73335	6.92886e-20							1753	201.25	3.24801	1.37338e-09
2385	292.398	4.71906	9.07737e-20							1754	202.849	3.27382	9.80786e-10
2388	292.32	4.71781	9.29487e-20							1755	203.336	3.28167	8.84848e-10
2389	293.951	4.74412	5.64878e-20							1756	205.173	3.31132	5.98566e-10
2390	294.386	4.75114	4.94378e-20							1757	206.022	3.32502	4.99005e-10
2391	295.921	4.77593	3.08279e-20							1758	204.388	3.29865	7.0763e-10
2392	296.809	4.79026	2.34364e-20							1759	203.433	3.28325	8.66725e-10
2393	296.718	4.78879	2.41056e-20							1760	202.652	3.27064	1.02243e-09
2395	296.649	4.78767	2.46291e-20							1761	204.248	3.29639	7.29079e-10
2396	299.25	4.82964	1.09849e-20							1762	202.24	3.26399	1.11532e-09
2397	300.005	4.84184	8.67659e-21							1763	202.672	3.27096	1.0182e-09
2398	299.707	4.83702	9.52469e-21							1764	204.128	3.29445	7.47957e-10
2399	301.352	4.86358	5.68935e-21							1765	204.897	3.30688	6.34808e-10
2400	301.797	4.87075	4.94822e-21							1767	204.077	3.29363	7.56104e-10
2401	300.357	4.84751	7.77287e-21							1768	205.303	3.31342	5.82128e-10
2402	304.143	4.90862	2.35908e-21							1769	204.745	3.30442	6.55729e-10
2406	304.887	4.92063	1.8631e-21							1770	203.888	3.29058	7.87103e-10
2407	305.108	4.92419	1.7369e-21							1771	201.902	3.25854	1.19758e-09
2408	305.215	4.92592	1.67892e-21							1772	201.884	3.25825	1.20208e-09
2409	304.856	4.92013	1.88155e-21							1773	200.007	3.22795	1.78079e-09
2410	306.089	4.94003	1.27075e-21							1774	199.19	3.21477	2.11049e-09
2412	305.42	4.92923	1.57276e-21							1775	199.889	3.22605	1.82506e-09
2413	304.952	4.92167	1.82528e-21							1776	200.538	3.23651	1.59425e-09
2414	303.404	4.8967	2.98057e-21							1777	201.271	3.24835	1.3673e-09
2415	305.17	4.9252	1.70291e-21							1778	204.205	3.2957	7.35711e-10
2416	303.844	4.90379	2.59381e-21							1779	201.883	3.25823	1.20242e-09
2417	304.784	4.91896	1.92544e-21							1780	200.164	3.23048	1.72362e-09
2419	305.722	4.93411	1.4285e-21							1781	198.239	3.19942	2.56985e-09
2420	307.451	4.96201	8.22298e-22							1782	194.037	3.13159	6.06593e-09
2421	308.153	4.97333	6.56615e-22							1783	193.613	3.12475	6.60813e-09
2422	308.172	4.97364	6.52652e-22							1784	194.235	3.13479	5.82784e-09
2423	307.584	4.96415	7.88086e-22							1785	195.913	3.16188	4.14335e-09
2424	307.649	4.96521	7.71699e-22							1786	196.438	3.17035	3.72188e-09
2426	310.443	5.0103	3.13879e-22							1787	195.564	3.15624	4.44927e-09
2427	309.944	5.00225	3.6879e-22							1788	196.03	3.16376	4.04584e-09
2428	311.536	5.02793	2.20289e-22							1789	194.937	3.14613	5.05406e-09
2429	312.362	5.04126	1.68445e-22							1790	194.304	3.1359	5.74664e-09
2430	312.256	5.03955	1.7435e-22							1791	194.403	3.1375	5.63294e-09
2431	313.853	5.06532	1.03566e-22							1792	193.343	3.1204	6.97743e-09
2432	313.717	5.06313	1.08274e-22							1793	194.769	3.14341	5.22997e-09
2433	313.083	5.05291	1.3315e-22							1794	196.034	3.16383	4.04225e-09
2434	313.311	5.05658	1.23625e-22							1795	196.277	3.16775	3.84647e-09
2435	312.414	5.04211	1.65587e-22							1796	197.524	3.18788	2.97789e-09
2436	312.592	5.04497	1.56281e-22							1797	199.475	3.21936	1.98953e-09
2437	312.365	5.04131	1.6828e-22							1798	202.055	3.261	1.15965e-09
2440	311.597	5.02892	2.15975e-22							1799	202.2	3.26334	1.1248e-09
2441	311.371	5.02527	2.3242e-22							1800	202.85	3.27384	9.80538e-10
2442	313.08	5.05285	1.33302e-22							1801	203.463	3.28372	8.61375e-10
2444	313.681	5.06255	1.09552e-22							1802	202.662	3.2708	1.0204e-09
2445	313.305	5.05649	1.23838e-22							1803	204.102	3.29404	7.51995e-10
2448	312.538	5.0441	1.59062e-22							1806	203.346	3.28184	8.82862e-10
2449	314.029	5.06817	9.77486e-23							1807	201.326	3.24924	1.35168e-09
2450	313.945	5.06682	1.00466e-22							1808	202.111	3.26191	1.146e-09
2451	316.715	5.11152	4.04406e-23							1809	199.435	3.21872	2.00598e-09
2452	315.815	5.097	5.44029e-23							1810	199.275	3.21614	2.07367e-09
2453	315.681	5.09484	5.68529e-23							1811	196.617	3.17323	3.58818e-09
2454	316.323	5.10519	4.60245e-23							1812	196.354	3.16899	3.78648e-09
2455	317.278	5.12061	3.35816e-23							1813	192.725	3.11042	7.90106e-09
2456	318.003	5.13231	2.64154e-23							1815	193.469	3.12243	6.80231e-09
2457	317.207	5.11947	3.43729e-23							1816	192.645	3.10914	8.02808e-09
2458	319.285	5.153	1.72587e-23							1817	191.631	3.09277	9.83526e-09
2459	320.158	5.16709	1.29042e-23							1818	190.757	3.07866	1.17061e-08
2460	320.886	5.17883	1.01209e-23							1819	189.471	3.05791	1.51008e-08
2461	323.406	5.21951	4.34281e-24							1820	190.824	3.07974	1.15512e-08
2462	322.721	5.20845	5.4695e-24							1821	190.834	3.07991	1.15273e-08
2463	323.429	5.21988	4.30992e-24							1822	191.707	3.094	9.68711e-09
2466	323.277	5.21743	4.53622e-24							1825	188.672	3.04501	1.76769e-08
2468	323.507	5.22113	4.19865e-24							1826	190.179	3.06934	1.31279e-08
2470	322.671	5.20765	5.56195e-24							1827	188.299	3.039	1.90181e-08
2471	326.327	5.26665	1.61606e-24							1828	188.392	3.0405	1.86749e-08
2472	325.671	5.25606	2.01947e-24							1829	187.438	3.02509	2.25125e-08
2473	324.832	5.24252	2.68387e-24							1830	189.538	3.05899	1.49029e-08
2474	325.099	5.24684	2.45113e-24							1831	190.152	3.0689	1.3199e-08
2475	322.715	5.20835	5.48143e-24							1832	188.953	3.04954	1.67267e-08
2476	323.696	5.22418	3.93948e-24							1833	187.52	3.02642	2.21536e-08
2477	325.803	5.25819	1.93113e-24							1836	187.997	3.03411	2.01808e-08
2478	324.389	5.23538	3.11674e-24							1837	187.126	3.02007	2.39221e-08
2479	324.25	5.23313	3.26729e-24							1838	188.076	3.0354	1.98687e-08
2481	326.835	5.27485	1.35947e-24							1839	188.583	3.04358	1.79882e-08
2482	326.581	5.27075	1.48219e-24							1840	189.028	3.05076	1.64805e-08
2484	325.726	5.25694	1.98237e-24							1841	186.98	3.01771	2.46131e-08
2485	326.663	5.27207	1.44144e-24							1842	183.28	2.958	5.02455e-08
2486	326.305	5.2663	1.62807e-24							1843	182.793	2.95012	5.5144e-08
2488	326.447	5.26858	1.55156e-24							1844	184.164	2.97225	4.2429e-08
2489	326.184	5.26435	1.69631e-24							1846	183.16	2.95605	5.14138e-08
2491	327.263	5.28176	1.17483e-24							1848	184.112	2.97141	4.28557e-08
2492	328.529	5.30218	7.6254e-25							1849	181.752	2.93333	6.71909e-08
2494	328.166	5.29633	8.63262e-25							1850	181.73	2.93298	6.74704e-08
2495	328.765	5.306	7.0316e-25							1851	182.344	2.94289	6.00548e-08
2496	329.124	5.31179	6.21842e-25							1852	180.483	2.91284	8.53814e-08
2497	328.867	5.30764	6.79221e-25							1853	181.164	2.92384	7.50909e-08
2498	329.178	5.31266	6.10522e-25							1854	181.546	2.93	6.98669e-08
2499	328.681	5.30464	7.23787e-25							1855	181.67	2.93201	6.82423e-08
2500	330.608	5.33574	3.73387e-25							1856	180.868	2.91907	7.94e-08
2501	331.394	5.34842	2.84768e-25							1857	180.616	2.91499	8.32704e-08
2502	330.674	5.33681	3.64957e-25							1858	179.637	2.89919	1.00064e-07
2503	331.968	5.35769	2.33507e-25							1859	176.755	2.85269	1.7085e-07
2504	331.886	5.35638	2.40188e-25							1860	175.161	2.82695	2.28867e-07
2506	331.604	5.35182	2.64824e-25							1861	177.232	2.86038	1.56468e-07
2507	332.464	5.36569	1.96684e-25							1862	170.757	2.75587	5.06118e-07
2508	332.824	5.37151	1.73577e-25							1863	169.553	2.73645	6.26488e-07
2509	333.784	5.387	1.24399e-25							1866	169.543	2.73629	6.27573e-07
2510	333.828	5.3877	1.22513e-25							1868	171.438	2.76687	4.48209e-07
2511	332.812	5.37131	1.74336e-25							1869	172.648	2.7864	3.60811e-07
2513	331.387	5.34832	2.85409e-25							1870	171.93	2.77482	4.10434e-07
2514	331.666	5.35282	2.59199e-25							1871	171.772	2.77226	4.22242e-07
2515	333.352	5.38002	1.44561e-25							1872	174.279	2.81272	2.68712e-07
2517	333.69	5.38549	1.28503e-25							1873	175.441	2.83147	2.17454e-07
2518	337.007	5.43902	4.03247e-26							1876	176.366	2.8464	1.83547e-07
2519	336.387	5.42901	5.0136e-26							1877	176.894	2.85493	1.6653e-07
2520	335.817	5.41981	6.12071e-26							1878	176.408	2.84707	1.82137e-07
2523	337.109	5.44067	3.89079e-26							1879	178.02	2.8731	1.35238e-07
2525	336.788	5.43549	4.35497e-26							1880	178.221	2.87635	1.30279e-07
2526	338.54	5.46377	2.35109e-26							1881	181.089	2.92263	7.61596e-08
2528	339.42	5.47796	1.72322e-26							1882	180.814	2.9182	8.02106e-08
2529	340.086	5.4887	1.36153e-26							1883	182.169	2.94006	6.20867e-08
2530	340.899	5.50183	1.02028e-26							1884	181.388	2.92746	7.19782e-08
2531	341.279	5.50796	8.91374e-27							1885	181.794	2.934	6.66652e-08
2532	341.067	5.50455	9.61058e-27							1886	181.909	2.93587	6.52226e-08
2533	343.521	5.54415	4.00604e-27							1887	181.881	2.93541	6.557e-08
2535	342.754	5.53177	5.26946e-27							1888	180.721	2.9167	8.16295e-08
2536	342.405	5.52614	5.96812e-27							1889	181.443	2.92834	7.12442e-08
2537	341.474	5.51111	8.31769e-27							1890	182.208	2.94069	6.16294e-08
2538	341.868	5.51747	7.22798e-27							1891	184.656	2.98019	3.86023e-08
2539	342.793	5.5324	5.19722e-27							1892	186.189	3.00493	2.8708e-08
2540	343.81	5.5488	3.61279e-27							1893	186.907	3.01653	2.49671e-08
2541	345.198	5.57121	2.19497e-27							1894	186.302	3.00676	2.80838e-08
2542	345.404	5.57454	2.03807e-27							1895	187.094	3.01954	2.4074e-08
2543	345.678	5.57896	1.84674e-27							1896	186.07	3.00302	2.93749e-08
2544	345.51	5.57625	1.96152e-27							1897	185.711	2.99723	3.14891e-08
2545	346.918	5.59897	1.18066e-27							1898	184.869	2.98363	3.70518e-08
2546	347.741	5.61226	8.76333e-28							1899	185.488	2.99362	3.28815e-08
2547	348.622	5.62648	6.36635e-28							1900	183.976	2.96923	4.39812e-08
2548	348.355	5.62216	7.01509e-28							1901	184.247	2.97359	4.17588e-08
2549	350.137	5.65093	3.66744e-28							1902	181.787	2.9339	6.67441e-08
2550	348.143	5.61875	7.57481e-28							1903	180.857	2.91889	7.95665e-08
2552	347.342	5.60581	1.01278e-27							1907	182.879	2.95151	5.42463e-08
2553	348.051	5.61726	7.83216e-28							1908	182.177	2.94019	6.1988e-08
2554	349.896	5.64703	4.0056e-28							1909	181.566	2.93033	6.96017e-08
2556	350.025	5.64912	3.82078e-28							1910	181.899	2.9357	6.53516e-08
2557	349.592	5.64212	4.47468e-28							1911	181.523	2.92964	7.01677e-08
2558	351.984	5.68073	1.86679e-28							1912	180.915	2.91981	7.87114e-08
2560	351.632	5.67506	2.12331e-28							1913	177.476	2.86432	1.49567e-07
2562	351.525	5.67332	2.20874e-28							1915	177.013	2.85684	1.62927e-07
2563	350.842	5.66231	2.83523e-28							1916	177.842	2.87023	1.3977e-07
2564	351.716	5.6764	2.05943e-28							1917	176.804	2.85348	1.6931e-07
2565	351.501	5.67294	2.22771e-28							1918	179.859	2.90278	9.59844e-08
2566	353.252	5.70119	1.1716e-28							1919	181.758	2.93342	6.71199e-08
2568	353.102	5.69878	1.23795e-28							1920	180.772	2.91751	8.08599e-08
2569	353.933	5.71218	9.11585e-29							1921	180.81	2.91813	8.02781e-08
2570	355.849	5.74312	4.48765e-29							1922	180.956	2.92048	7.80998e-08
2571	357.041	5.76235	2.88275e-29							1923	180.773	2.91752	8.08453e-08
2572	357.906	5.77631	2.08902e-29							1924	180.407	2.91162	8.66054e-08
2573	359.468	5.80152	1.1652e-29							1927	181.961	2.9367	6.45889e-08
2574	358.71	5.78929	1.54707e-29							1928	181.876	2.93533	6.56343e-08
2575	357.428	5.7686	2.49611e-29							1929	181.765	2.93353	6.70317e-08
2576	356.772	5.75801	3.18603e-29							1930	178.633	2.883	1.20672e-07
2577	356.654	5.75611	3.32857e-29							1931	178.314	2.87784	1.2806e-07
2578	357.098	5.76326	2.82263e-29							1932	177.307	2.86159	1.54327e-07
2579	356.18	5.74846	3.96917e-29							1933	177.602	2.86635	1.46128e-07
2580	356.884	5.75981	3.05631e-29							1936	178.008	2.8729	1.35551e-07
2581	355.273	5.73382	5.55539e-29							1937	178.696	2.884	1.19279e-07
2582	355.325	5.73465	5.45024e-29							1938	177.314	2.86171	1.54109e-07
2583	355.004	5.72948	6.13638e-29							1939	174.576	2.81751	2.54605e-07
2584	355.374	5.73545	5.3514e-29							1940	174.206	2.81154	2.72305e-07
2585	355.611	5.73928	4.90142e-29							1941	176.12	2.84244	1.91998e-07
2586	355.401	5.73588	5.29899e-29							1942	174.681	2.81921	2.49762e-07
2587	354.571	5.72248	7.203e-29							1943	176.09	2.84194	1.93087e-07
2588	354.52	5.72167	7.3384e-29							1944	178.328	2.87807	1.27713e-07
2589	354.727	5.725	6.79907e-29							1945	178.101	2.8744	1.33231e-07
2590	357.373	5.76771	2.54789e-29							1947	178.583	2.88218	1.2182e-07
2591	358.198	5.78102	1.87337e-29							1948	178.497	2.8808	1.23771e-07
2592	355.946	5.74468	4.32912e-29							1949	178.857	2.8866	1.15752e-07
2593	355.09	5.73086	5.94501e-29							1950	179.236	2.89272	1.07857e-07
2595	354.671	5.7241	6.94112e-29							1951	178.558	2.88178	1.22378e-07
2596	354.288	5.71792	7.99482e-29							1952	176.192	2.8436	1.89486e-07
2597	356.636	5.75582	3.35086e-29							1953	178.532	2.88136	1.2297e-07
2598	357.362	5.76753	2.55801e-29							1954	182.246	2.9413	6.11867e-08
2599	356.14	5.74781	4.02838e-29							1956	183.149	2.95587	5.1523e-08
2600	355.007	5.72952	6.13065e-29							1957	183.617	2.96343	4.71123e-08
2601	355.982	5.74526	4.27181e-29							1958	184.873	2.9837	3.70199e-08
2602	357.552	5.7706	2.38322e-29							1959	183.027	2.9539	5.27396e-08
2603	357.898	5.77617	2.09536e-29							1960	180.428	2.91196	8.62624e-08
2604	358.839	5.79136	1.47461e-29							1961	181.623	2.93124	6.88577e-08
2606	359.952	5.80932	9.72042e-30							1962	179.667	2.89968	9.94973e-08
2607	360.961	5.82561	6.65362e-30							1963	178.498	2.88082	1.23741e-07
2608	360.312	5.81513	8.49191e-30							1964	179.162	2.89153	1.09341e-07
2609	359.835	5.80744	1.01551e-29							1965	179.802	2.90185	9.70239e-08
2610	359.184	5.79693	1.29594e-29							1966	177.842	2.87022	1.39783e-07
2612	361.192	5.82934	6.09983e-30							1967	178.399	2.87921	1.26049e-07
2613	360.595	5.81971	7.63368e-30							1968	177.286	2.86126	1.54907e-07
2614	359.987	5.8099	9.5918e-30							1969	175.682	2.83536	2.08073e-07
2616	359.224	5.79758	1.27658e-29							1970	174.276	2.81268	2.68831e-07
2617	360.194	5.81324	8.87391e-30							1971	176.477	2.84819	1.79843e-07
2618	359.775	5.80647	1.0386e-29							1972	176.145	2.84283	1.9114e-07
2619	361.277	5.83071	5.90833e-30							1973	173.632	2.80228	3.02123e-07
2620	361.427	5.83314	5.58283e-30							1974	175.374	2.83039	2.20113e-07
2621	360.524	5.81856	7.84081e-30							1976	174.421	2.81501	2.61883e-07
2622	361.278	5.83073	5.90486e-30							1977	174.386	2.81445	2.63513e-07
2624	363.275	5.86297	2.77868e-30							1978	175.388	2.83061	2.19575e-07
2625	363.805	5.87151	2.27383e-30							1979	177.548	2.86547	1.47606e-07
2627	364.758	5.8869	1.58338e-30							1980	174.129	2.8103	2.76109e-07
2628	365.156	5.89332	1.36102e-30							1981	171.507	2.76798	4.42753e-07
2629	366.672	5.91779	7.63586e-31							1982	172.225	2.77958	3.89287e-07
2630	366.828	5.92031	7.1932e-31							1983	169.684	2.73855	6.12197e-07
2631	367.168	5.92579	6.31692e-31							1984	170.439	2.75074	5.35538e-07
2632	364.965	5.89023	1.4637e-30							1987	169.768	2.73992	6.031e-07
2633	365.669	5.9016	1.11948e-30							1988	169.289	2.73218	6.56392e-07
2634	365.554	5.89975	1.16957e-30							1989	169.634	2.73775	6.17622e-07
2635	367.487	5.93093	5.59219e-31							1990	170.859	2.75752	4.97014e-07
2636	368.349	5.94486	4.0173e-31							1991	171.807	2.77282	4.19638e-07
2638	369.701	5.96668	2.38886e-31							1993	172.987	2.79187	3.39469e-07
2639	369.455	5.9627	2.6268e-31							1994	173.925	2.80701	2.86507e-07
2640	369.582	5.96475	2.50115e-31							1997	174.234	2.812	2.70894e-07
2641	370.606	5.98128	1.685e-31							1998	175.009	2.8245	2.35292e-07
2642	369.634	5.96558	2.45208e-31							1999	175.666	2.83511	2.08661e-07
2644	369.261	5.95956	2.83055e-31							2000	176.661	2.85116	1.73843e-07
2645	369.953	5.97074	2.16787e-31							2001	175.841	2.83793	2.02101e-07
2646	369.639	5.96567	2.4469e-31							2002	179.049	2.8897	1.11689e-07
2647	369.982	5.9712	2.14409e-31							2003	176.907	2.85513	1.66148e-07
2648	371.035	5.98819	1.42812e-31							2004	176.526	2.84899	1.78208e-07
2649	370.274	5.97593	1.91534e-31							2005	177.221	2.8602	1.5679e-07
2650	368.971	5.9549	3.16355e-31							2007	177.325	2.86189	1.53793e-07
2651	368.873	5.95331	3.28526e-31							2008	177.614	2.86655	1.45801e-07
2652	368.008	5.93935	4.57968e-31							2009	176.919	2.85533	1.65767e-07
2656	368.737	5.95112	3.46153e-31							2010	175.212	2.82777	2.26741e-07
2657	369.473	5.96298	2.60888e-31							2011	174.337	2.81366	2.65891e-07
2659	369.012	5.95555	3.11437e-31							2012	173.394	2.79844	3.15405e-07
2661	367.258	5.92725	6.10247e-31							2013	169.132	2.72965	6.74814e-07
2662	369.851	5.96909	2.2553e-31							2014	168.903	2.72595	7.02624e-07
2663	371.875	6.00176	1.0315e-31							2016	170.844	2.75728	4.98301e-07
2665	374.577	6.04537	3.60676e-32							2018	171.229	2.76349	4.65266e-07
2666	373.743	6.03191	4.99239e-32							2019	170.839	2.7572	4.98772e-07
2667	373.961	6.03543	4.5866e-32							2020	170.935	2.75875	4.90308e-07
2668	373.793	6.03272	4.89619e-32							2021	170.635	2.7539	5.1722e-07
2669	374.046	6.0368	4.43739e-32							2022	169.629	2.73768	6.18085e-07
2670	374.282	6.0406	4.04763e-32							2024	169.229	2.73122	6.63343e-07
2671	373.133	6.02206	6.33108e-32							2027	167.533	2.70384	8.9328e-07
2672	371.964	6.00319	9.96736e-32							2028	168.476	2.71907	7.57299e-07
2673	371.58	5.99699	1.15649e-31							2029	169.484	2.73534	6.34155e-07
2674	372.506	6.01195	8.07525e-32							2030	166.328	2.68439	1.1016e-06
2675	371.944	6.00288	1.00419e-31							2031	166.217	2.68261	1.12288e-06
2676	371.788	6.00035	1.06691e-31							2032	165.98	2.67878	1.16986e-06
2677	372.011	6.00396	9.78484e-32							2033	163.632	2.64088	1.75091e-06
2679	370.857	5.98532	1.52967e-31							2034	162.952	2.62992	1.96542e-06
2680	369.938	5.9705	2.18044e-31							2036	162.014	2.61477	2.30391e-06
2681	371.63	5.9978	1.1343e-31							2038	160.225	2.58591	3.11068e-06
2682	372.476	6.01147	8.16974e-32							2039	160.684	2.59331	2.8809e-06
2683	373.303	6.0248	5.92654e-32							2040	160.276	2.58673	3.08441e-06
2684	372.482	6.01156	8.15076e-32							2041	159.214	2.56958	3.68087e-06
2685	371.812	6.00074	1.05702e-31							2042	158.037	2.55059	4.47101e-06
2686	371.947	6.00292	1.00318e-31							2043	154.801	2.49836	7.57647e-06
2687	371.616	5.99758	1.14047e-31							2046	154.136	2.48763	8.43229e-06
2688	371.75	5.99974	1.08284e-31							2047	154.897	2.4999	7.46042e-06
2689	373.546	6.02873	5.39064e-32							2048	154.854	2.49921	7.51242e-06
2690	373.611	6.02978	5.25609e-32							2049	153.77	2.48172	8.94259e-06
2691	372.406	6.01034	8.39474e-32							2050	153.877	2.48345	8.78985e-06
2692	373.509	6.02814	5.46849e-32							2052	154.229	2.48914	8.30668e-06
2693	374.384	6.04225	3.88945e-32							2054	149.928	2.41971	1.64225e-05
2694	375.201	6.05543	2.82722e-32							2056	150.745	2.4329	1.4449e-05
2695	378.298	6.10543	8.3812e-33							2057	151.694	2.44822	1.24423e-05
2696	377.976	6.10023	9.51589e-33							2058	150.937	2.436	1.40194e-05
2697	377.613	6.09436	1.09795e-32							2059	150.998	2.43699	1.38853e-05
2698	376.781	6.08094	1.52226e-32							2060	151.827	2.45036	1.21841e-05
2699	377.343	6.09	1.22099e-32							2061	151.899	2.45153	1.20456e-05
2700	376.638	6.07862	1.61047e-32							2062	151.968	2.45264	1.19142e-05
2701	375.722	6.06384	2.30596e-32							2064	154.159	2.48799	8.40169e-06
2702	376.648	6.0788	1.60371e-32							2066	154.662	2.49613	7.74753e-06
2703	376.066	6.0694	2.01508e-32							2067	153.64	2.47963	9.12953e-06
2704	378.375	6.10667	8.13044e-33							2068	152.036	2.45374	1.17869e-05
2705	380.19	6.13595	3.96931e-33							2069	151.444	2.44418	1.29442e-05
2707	380.773	6.14537	3.14981e-33							2070	149.504	2.41287	1.75445e-05
2708	381.521	6.15743	2.34072e-33							2071	150.337	2.42632	1.54038e-05
2709	383.205	6.18462	1.1965e-33							2072	153.009	2.46945	1.00978e-05
2710	382.055	6.16605	1.89271e-33							2073	153.286	2.47391	9.66176e-06
2711	381.973	6.16472	1.95581e-33							2074	153.521	2.47771	9.30542e-06
2712	380.424	6.13973	3.61794e-33							2075	155.734	2.51342	6.51462e-06
2713	379.825	6.13006	4.58662e-33							2077	156.633	2.52793	5.62828e-06
2714	378.327	6.10589	8.28663e-33							2078	156.113	2.51954	6.12578e-06
2716	379.203	6.12003	5.86436e-33							2079	155.359	2.50736	6.92339e-06
2717	378.244	6.10455	8.5625e-33							2080	154.457	2.49281	8.00832e-06
2718	378.48	6.10836	7.80115e-33							2081	153.782	2.48191	8.92504e-06
2719	378.296	6.10539	8.38877e-33							2082	156.978	2.5335	5.31982e-06
2720	378.451	6.10789	7.89101e-33							2083	158.913	2.56472	3.86937e-06
2721	378.252	6.10468	8.53525e-33							2084	158.421	2.55678	4.197e-06
2722	378.009	6.10075	9.39517e-33							2086	159.282	2.57069	3.63925e-06
2723	378.865	6.11457	6.70208e-33							2087	159.654	2.57668	3.42155e-06
2724	376.98	6.08415	1.40797e-32							2088	157.939	2.54901	4.54397e-06
2725	377.645	6.09488	1.08411e-32							2089	157.004	2.53392	5.29712e-06
2726	378.683	6.11163	7.20262e-33							2090	159.345	2.57169	3.60188e-06
2727	379.581	6.12612	5.05161e-33							2091	157.875	2.54798	4.59178e-06
2728	379.645	6.12716	4.92535e-33							2092	159.727	2.57786	3.38022e-06
2729	377.76	6.09674	1.03599e-32							2093	158.621	2.56001	4.06077e-06
2730	378.674	6.11149	7.22632e-33							2094	157.527	2.54235	4.86243e-06
2731	378.894	6.11504	6.62642e-33							2096	157.093	2.53535	5.22087e-06
2732	378.664	6.11132	7.257e-33							2097	155.251	2.50563	7.04515e-06
2733	379.602	6.12647	5.00875e-33							2098	154.023	2.48581	8.58646e-06
2734	379.513	6.12503	5.18864e-33							2099	154.725	2.49713	7.66986e-06
2735	379.926	6.13169	4.40733e-33							2100	153.918	2.48412	8.73204e-06
2737	379.424	6.1236	5.37358e-33							2101	155.226	2.50521	7.07423e-06
2738	378.827	6.11395	6.80442e-33							2102	153.627	2.47942	9.14883e-06
2740	379.69	6.12789	4.8374e-33							2103	153.437	2.47635	9.43091e-06
2741	380.669	6.14369	3.28253e-33							2104	156.832	2.53114	5.44812e-06
2742	381.245	6.15298	2.6119e-33							2106	156.884	2.53198	5.40228e-06
2743	382.204	6.16846	1.78347e-33							2107	157.853	2.54761	4.60906e-06
2745	381.205	6.15234	2.65337e-33							2108	158.489	2.55788	4.15013e-06
2746	381.089	6.15046	2.77888e-33							2109	159.161	2.56873	3.71331e-06
2747	381.78	6.16161	2.11179e-33							2110	157.743	2.54585	4.69251e-06
2748	381.542	6.15778	2.32076e-33							2111	154.37	2.4914	8.12153e-06
2749	382.029	6.16563	1.9124e-33							2112	153.684	2.48034	9.06576e-06
2750	383.038	6.18192	1.27929e-33							2113	152.014	2.45339	1.18275e-05
2751	383.699	6.19259	9.82297e-34							2117	154.281	2.48998	8.23743e-06
2752	384.018	6.19774	8.64624e-34							2118	154.761	2.49772	7.62534e-06
2753	383.208	6.18466	1.19525e-33							2119	153.783	2.48194	8.92283e-06
2754	383.737	6.1932	9.67637e-34							2120	149.866	2.41871	1.6582e-05
2755	384.168	6.20016	8.14225e-34							2121	148.083	2.38994	2.18677e-05
2756	385.335	6.219	5.09986e-34							2122	149.2	2.40797	1.8394e-05
2758	384.925	6.21238	6.01241e-34							2123	149.511	2.41298	1.75262e-05
2759	385.752	6.22573	4.31329e-34							2126	150.118	2.42278	1.59417e-05
2760	387.511	6.25411	2.12413e-34							2127	150.423	2.42771	1.51972e-05
2761	387.935	6.26095	1.78978e-34							2128	150.425	2.42773	1.51939e-05
2763	390.375	6.30033	6.65513e-35							2129	149.86	2.41862	1.65971e-05
2764	391.509	6.31863	4.19302e-35							2130	149.178	2.40761	1.84576e-05
2765	393.473	6.35033	1.8783e-35							2131	149.448	2.41197	1.76974e-05
2766	394.04	6.35949	1.48802e-35							2132	150.603	2.4306	1.47758e-05
2767	394.167	6.36154	1.41245e-35							2134	151.135	2.4392	1.35896e-05
2768	395.148	6.37737	9.43638e-36							2135	151.076	2.43824	1.37173e-05
2770	393.682	6.35371	1.72354e-35							2136	151.497	2.44503	1.28363e-05
2771	393.192	6.3458	2.10718e-35							2137	151.815	2.45017	1.22073e-05
2772	392.334	6.33195	2.99327e-35							2138	151.94	2.45218	1.19687e-05
2773	394.469	6.3664	1.248e-35							2139	151.159	2.43958	1.35394e-05
2774	393.538	6.35138	1.82854e-35							2140	151.265	2.44129	1.33143e-05
2775	394.693	6.37002	1.13813e-35							2141	150.38	2.42702	1.52997e-05
2776	395.519	6.38336	8.09816e-36							2142	150.553	2.42981	1.48909e-05
2777	398.686	6.43447	2.18481e-36							2143	148.048	2.38937	2.19878e-05
2778	398.425	6.43025	2.43499e-36							2144	151.114	2.43886	1.36339e-05
2779	396.746	6.40316	4.88121e-36							2145	151.949	2.45233	1.19506e-05
2780	397.485	6.41508	3.59585e-36							2146	153.154	2.47178	9.86743e-06
2781	396.632	6.40131	5.11692e-36							2147	152.14	2.45541	1.15946e-05
2782	397.573	6.4165	3.46684e-36							2148	153.317	2.47441	9.61406e-06
2783	397.342	6.41278	3.81442e-36							2149	152.801	2.46609	1.0438e-05
2784	398.125	6.42542	2.75741e-36							2150	150.994	2.43692	1.38944e-05
2786	397.477	6.41496	3.60669e-36							2151	151.005	2.43709	1.38715e-05
2787	399.186	6.44254	1.77465e-36							2152	150.384	2.42708	1.52901e-05
2788	398.34	6.42888	2.52255e-36							2153	150.984	2.43675	1.39171e-05
2789	403.755	6.51628	2.62504e-37							2155	152.183	2.4561	1.15166e-05
2790	402.551	6.49685	4.35237e-37							2156	151.168	2.43973	1.35186e-05
2791	403.453	6.5114	2.98039e-37							2158	150.397	2.42728	1.5261e-05
2792	402.681	6.49893	4.12261e-37							2159	151.384	2.44321	1.30667e-05
2793	402.816	6.50112	3.89484e-37							2160	149.899	2.41925	1.64954e-05
2795	404.781	6.53284	1.7037e-37							2161	151.063	2.43804	1.37436e-05
2796	403.828	6.51745	2.54593e-37							2162	150.753	2.43302	1.44322e-05
2797	404.112	6.52203	2.25923e-37							2163	150.669	2.43167	1.46239e-05
2798	404.003	6.52028	2.36491e-37							2164	150.591	2.43042	1.48018e-05
2799	404.948	6.53552	1.58832e-37							2167	151.274	2.44144	1.32949e-05
2800	405.959	6.55185	1.03603e-37							2168	151.329	2.44232	1.31813e-05
2801	404.838	6.53375	1.66373e-37							2169	151.582	2.4464	1.26655e-05
2802	404.758	6.53247	1.72028e-37							2170	151.789	2.44976	1.22564e-05
2803	405.355	6.5421	1.33733e-37							2171	152.199	2.45637	1.14865e-05
2804	405.957	6.55181	1.03707e-37							2172	150.267	2.42518	1.55749e-05
2806	405.195	6.53951	1.43092e-37							2173	150.78	2.43346	1.43709e-05
2807	405.298	6.54118	1.37002e-37							2174	151.446	2.44422	1.29387e-05
2808	406.219	6.55604	9.28116e-38							2175	153.373	2.47531	9.52876e-06
2809	405.399	6.5428	1.31285e-37							2176	154.065	2.48648	8.52893e-06
2810	406.217	6.55601	9.28951e-38							2178	155.328	2.50686	6.95855e-06
2812	407.274	6.57307	5.93445e-38							2179	153.153	2.47176	9.8694e-06
2813	406.695	6.56372	7.58762e-38							2180	151.506	2.44518	1.2818e-05
2814	406.159	6.55507	9.52196e-38							2181	150.567	2.43003	1.48583e-05
2815	406.445	6.55969	8.43341e-38							2182	151.975	2.45275	1.19023e-05
2816	405.616	6.54631	1.19774e-37							2183	152.496	2.46115	1.09584e-05
2817	404.005	6.52032	2.36256e-37							2184	151.125	2.43904	1.36102e-05
2818	404.944	6.53547	1.59072e-37							2185	150.204	2.42416	1.57293e-05
2819	404.621	6.53025	1.82278e-37							2186	149.315	2.40982	1.80684e-05
2820	406.473	6.56014	8.33623e-38							2187	149.946	2.42	1.63763e-05
2821	407.089	6.57008	6.42021e-38							2188	148.876	2.40273	1.93453e-05
2822	408.103	6.58645	4.17349e-38							2189	148.916	2.40339	1.92235e-05
2824	408.334	6.59017	3.78328e-38							2190	151.809	2.45007	1.22184e-05
2825	409.208	6.60428	2.60725e-38							2191	150.392	2.42721	1.52718e-05
2826	410.147	6.61943	1.74656e-38							2192	150.727	2.43261	1.44899e-05
2827	409.618	6.6109	2.18878e-38							2193	150.682	2.43188	1.45936e-05
2828	411.358	6.63898	1.04016e-38							2195	149.966	2.42033	1.63237e-05
2829	412.069	6.65046	7.66652e-39							2196	149.682	2.41574	1.70648e-05
2830	411.71	6.64467	8.94181e-39							2197	150.665	2.43162	1.46311e-05
2831	413.594	6.67507	3.97805e-39							2198	150.782	2.4335	1.43659e-05
2832	414.369	6.68757	2.84842e-39							2199	148.564	2.39771	2.03012e-05
2833	413.626	6.67558	3.92408e-39							2200	150.22	2.42443	1.56892e-05
2834	413.126	6.66752	4.86644e-39							2202	149.939	2.41989	1.63945e-05
2835	412.462	6.65679	6.47623e-39							2203	149.616	2.41468	1.72413e-05
2836	414.03	6.6821	3.29715e-39							2204	150.322	2.42607	1.54403e-05
2837	413.031	6.66598	5.06965e-39							2207	151.238	2.44086	1.33711e-05
2838	412.351	6.655	6.79282e-39							2208	149.409	2.41134	1.78067e-05
2839	412.496	6.65734	6.38214e-39							2209	149.285	2.40933	1.81545e-05
2841	413.319	6.67063	4.47882e-39							2210	150.41	2.4275	1.52279e-05
2842	415.892	6.71216	1.4737e-39							2211	149.443	2.41189	1.77115e-05
2843	417.132	6.73217	8.60559e-40							2212	148.901	2.40315	1.92678e-05
2846	417.693	6.74122	6.7422e-40							2213	148.088	2.39002	2.18508e-05
2847	416.94	6.72908	9.35186e-40							2214	148.108	2.39034	2.17855e-05
2848	416.974	6.72961	9.21856e-40							2215	148.973	2.40431	1.90542e-05
2849	417.882	6.74427	6.20981e-40							2217	149.626	2.41484	1.7214e-05
2850	417.012	6.73024	9.06417e-40							2218	150.112	2.42269	1.59561e-05
2851	416.405	6.72043	1.18004e-39							2219	147.305	2.37738	2.46504e-05
2852	417.324	6.73527	7.91551e-40							2220	147.737	2.38435	2.30671e-05
2854	418.186	6.74918	5.4402e-40							2221	145.627	2.3503	3.18427e-05
2855	417.23	6.73375	8.24681e-40							2222	145.765	2.35253	3.11828e-05
2856	417.947	6.74532	6.03681e-40							2225	145.36	2.346	3.31568e-05
2857	417.071	6.73118	8.83797e-40							2227	145.702	2.35152	3.14813e-05
2858	416.039	6.71453	1.38282e-39							2228	143.016	2.30817	4.71519e-05
2859	414.087	6.68302	3.21673e-39							2229	142.076	2.29298	5.42239e-05
2860	414.918	6.69644	2.2466e-39							2231	142.775	2.30427	4.88774e-05
2861	414.012	6.68181	3.32267e-39							2232	141.892	2.29002	5.5715e-05
2862	414.341	6.68712	2.88293e-39							2233	142.975	2.30749	4.74471e-05
2863	413.794	6.6783	3.64996e-39							2235	140.743	2.27147	6.59892e-05
2864	414.753	6.69378	2.41251e-39							2236	141.558	2.28463	5.85313e-05
2866	414.302	6.6865	2.93106e-39							2237	141.689	2.28675	5.7411e-05
2867	414.953	6.697	2.21319e-39							2238	144.15	2.32646	3.97984e-05
2868	414.155	6.68412	3.12387e-39							2239	143.205	2.31122	4.58432e-05
2870	416.762	6.72619	1.0107e-39							2240	142.482	2.29955	5.10508e-05
2871	418.605	6.75594	4.53217e-40							2241	142.483	2.29957	5.1042e-05
2872	418.777	6.75871	4.20436e-40							2242	143.637	2.31818	4.29816e-05
2873	419.75	6.77443	2.74778e-40							2243	146.386	2.36254	2.83729e-05
2874	421.64	6.80493	1.20018e-40							2246	145.548	2.34903	3.22261e-05
2876	421.37	6.80057	1.35127e-40							2247	143.772	2.32037	4.21168e-05
2877	421.605	6.80436	1.21882e-40							2248	144.392	2.33037	3.83769e-05
2878	421.54	6.80331	1.25412e-40							2249	144.471	2.33165	3.792e-05
2879	421.414	6.80127	1.32576e-40							2250	145.094	2.3417	3.45198e-05
2880	419.904	6.7769	2.56948e-40							2251	144.997	2.34014	3.50277e-05
2881	420.134	6.78063	2.32279e-40							2252	147.437	2.37951	2.41551e-05
2883	418.222	6.74976	5.35455e-40							2253	147.778	2.38502	2.29194e-05
2884	417.731	6.74183	6.63236e-40							2255	147.787	2.38516	2.28895e-05
2885	418.181	6.7491	5.45075e-40							2257	148.444	2.39576	2.0684e-05
2886	418.134	6.74833	5.56546e-40							2258	148.458	2.396	2.06366e-05
2887	419.637	6.7726	2.88694e-40							2259	146.267	2.36063	2.88893e-05
2888	419.873	6.77641	2.60431e-40							2260	146.594	2.36591	2.74846e-05
2889	418.738	6.7581	4.27527e-40							2261	145.321	2.34536	3.33556e-05
2891	417.749	6.74213	6.5799e-40							2262	144.007	2.32415	4.06619e-05
2893	417.734	6.74189	6.62266e-40							2263	146.64	2.36664	2.72937e-05
2894	416.788	6.72662	9.99078e-40							2264	147.759	2.38471	2.29889e-05
2897	416.073	6.71507	1.36292e-39							2266	145.717	2.35176	3.14102e-05
2899	416.877	6.72805	9.61481e-40							2267	144.794	2.33685	3.61225e-05
2900	417.001	6.73006	9.10824e-40							2268	143.851	2.32164	4.16203e-05
2901	416.083	6.71523	1.35693e-39							2269	143.929	2.3229	4.11369e-05
2902	414.351	6.68729	2.87004e-39							2270	141.461	2.28306	5.93767e-05
2903	413.704	6.67684	3.79448e-39							2272	139.637	2.25363	7.75525e-05
2904	414.427	6.68852	2.77728e-39							2273	139.127	2.2454	8.35161e-05
2905	414.071	6.68276	3.23946e-39							2276	139.971	2.25902	7.3872e-05
2908	413.629	6.67563	3.91883e-39							2278	141.436	2.28267	5.95908e-05
2910	412.604	6.65909	6.09184e-39							2279	141.464	2.28311	5.93515e-05
2911	413.523	6.67393	4.10122e-39							2280	139.076	2.24457	8.41368e-05
2912	414.484	6.68944	2.70974e-39							2281	137.906	2.22568	9.96155e-05
2913	413.168	6.6682	4.77928e-39							2282	137.673	2.22194	0.000102994
2914	413.14	6.66774	4.83712e-39							2283	137.346	2.21666	0.000107934
2915	414.795	6.69444	2.36976e-39							2284	137.394	2.21743	0.000107198
2916	414.846	6.69527	2.31782e-39							2285	136.496	2.20293	0.000121853
2917	415.669	6.70856	1.62331e-39							2288	136.349	2.20057	0.000124421
2918	416.802	6.72685	9.93079e-40							2289	135.791	2.19156	0.000134669
2919	417.973	6.74575	5.96735e-40							2290	133.448	2.15374	0.000187067
2920	418.988	6.76212	3.83474e-40							2291	129.102	2.08359	0.000338974
2921	421.381	6.80074	1.3449e-40							2292	127.334	2.05506	0.000429277
2922	420.767	6.79083	1.76092e-40							2295	129.398	2.08837	0.000325722
2923	421.408	6.80118	1.32896e-40							2296	129.01	2.08212	0.000343172
2926	423.135	6.82906	6.21557e-41							2298	129.427	2.08884	0.000324445
2927	419.234	6.76609	3.44349e-40							2299	128.572	2.07505	0.000363936
2928	416.543	6.72266	1.11132e-39							2300	125.908	2.03206	0.000518088
2930	417.094	6.73155	8.74964e-40							2301	124.381	2.00741	0.000632231
2931	414.858	6.69547	2.30533e-39							2302	123.616	1.99506	0.000697911
2932	415.797	6.71062	1.53579e-39							2303	122.918	1.98379	0.000763401
2933	414.456	6.68898	2.74327e-39							2306	123.843	1.99872	0.000677821
2934	413.537	6.67415	4.07695e-39							2307	123.897	1.99959	0.000673111
2936	413.967	6.68108	3.38794e-39							2308	124.806	2.01426	0.000598347
2938	413.549	6.67434	4.05647e-39							2309	124.021	2.0016	0.00066238
2939	413.771	6.67792	3.68669e-39							2310	121.826	1.96617	0.000877425
2941	412.609	6.65917	6.07874e-39							2311	119.851	1.9343	0.00112506
2942	413.563	6.67456	4.0326e-39							2312	119.038	1.92118	0.00124493
2943	416.048	6.71467	1.37756e-39							2313	119.116	1.92243	0.00123297
2944	416.87	6.72794	9.64215e-40							2315	118.177	1.90728	0.00138466
2945	417.632	6.74025	6.92212e-40							2316	118.627	1.91455	0.00130985
2946	416.708	6.72532	1.03475e-39							2317	117.824	1.90158	0.00144615
2947	414.457	6.68899	2.74193e-39							2318	117.174	1.8911	0.00156584
2948	414.667	6.69238	2.50424e-39							2319	114.896	1.85433	0.00206224
2949	414.492	6.68956	2.70112e-39							2320	116.481	1.87991	0.00170367
2950	415.718	6.70934	1.58947e-39							2321	114.687	1.85095	0.00211458
2951	417.184	6.733	8.41458e-40							2322	114.856	1.85368	0.00207223
2952	418.099	6.74778	5.64865e-40							2324	113.749	1.83582	0.00236419
2953	419.212	6.76574	3.47624e-40							2326	114.508	1.84806	0.00216024
2955	417.982	6.74588	5.94608e-40							2327	114.957	1.85531	0.00204729
2956	417.23	6.73376	8.24458e-40							2328	115.544	1.86478	0.00190808
2957	416.763	6.72621	1.01013e-39							2330	114.897	1.85435	0.00206201
2958	416.67	6.72472	1.05162e-39							2331	114.252	1.84393	0.00222724
2959	416.582	6.72329	1.09269e-39							2332	112.262	1.81182	0.00281666
2960	415.873	6.71186	1.48574e-39							2333	113.714	1.83525	0.00237404
2961	416.808	6.72694	9.90591e-40							2335	115.038	1.85661	0.00202763
2962	417.611	6.73989	6.98802e-40							2339	115.662	1.86669	0.0018811
2964	417.042	6.73071	8.9497e-40							2340	114.792	1.85264	0.00208828
2965	416.836	6.72738	9.7879e-40							2341	112.631	1.81778	0.00269733
2966	413.994	6.68153	3.34768e-39							2343	112.568	1.81675	0.00271752
2967	414.176	6.68446	3.09588e-39							2347	111.794	1.80427	0.0029747
2968	413.96	6.68097	3.39777e-39							2348	111.892	1.80585	0.0029409
2969	413.113	6.6673	4.89454e-39							2349	110.917	1.79011	0.00329342
2970	414.473	6.68926	2.72266e-39							2350	110.665	1.78604	0.00339073
2971	414.186	6.68463	3.08182e-39							2351	110.745	1.78733	0.00335953
2972	414.765	6.69396	2.40052e-39							2352	109.506	1.76733	0.00387284
2975	413.91	6.68017	3.47125e-39							2353	106.909	1.72542	0.00518997
2976	415.788	6.71047	1.54193e-39							2354	107.735	1.73875	0.00473209
2977	414.829	6.69501	2.33433e-39							2355	108.541	1.75176	0.00432133
2978	414.179	6.6845	3.09184e-39							2357	107.838	1.74042	0.00467741
2979	414.137	6.68383	3.14852e-39							2358	107.653	1.73743	0.00477572
2980	413.885	6.67977	3.50883e-39							2359	105.713	1.70612	0.00592513
2981	415.68	6.70874	1.61533e-39							2360	104.397	1.68488	0.00684341
2982	413.331	6.67083	4.4555e-39							2361	102.507	1.65438	0.00838945
2983	412.429	6.65627	6.56817e-39							2362	99.4451	1.60496	0.0115778
2984	413.399	6.67193	4.32666e-39							2363	98.1827	1.58459	0.0131847
2985	413.417	6.67221	4.29333e-39							2364	96.9817	1.5652	0.0148972
2986	412.993	6.66536	5.15457e-39							2365	97.0441	1.56621	0.0148035
2987	414.092	6.6831	3.21006e-39							2366	97.7062	1.5769	0.0138417
2988	413.491	6.67341	4.1584e-39							2367	96.7675	1.56175	0.0152226
2989	412.835	6.66282	5.51633e-39							2368	97.0309	1.566	0.0148232
2990	414.248	6.68562	3.00095e-39							2369	97.6075	1.5753	0.0139815
2991	413.356	6.67123	4.40735e-39							2370	97.8451	1.57914	0.0136472
2992	412.852	6.66308	5.47703e-39							2371	99.5835	1.6072	0.0114129
2993	412.92	6.66419	5.31811e-39							2372	101.702	1.64138	0.00913978
2994	414.936	6.69673	2.2292e-39							2373	102.671	1.65703	0.00824332
2995	415.875	6.71188	1.48497e-39							2374	101.692	1.64123	0.00914881
2996	417.632	6.74024	6.92404e-40							2377	101.576	1.63935	0.00926265
2997	416.993	6.72993	9.1392e-40							2379	100.71	1.62538	0.0101473
2999	418.015	6.74643	5.85921e-40							2380	101.327	1.63533	0.00950948
3000	419.582	6.7717	2.95833e-40							2381	99.9928	1.6138	0.0109374
3001	419.031	6.76281	3.76316e-40							2382	99.6256	1.60788	0.0113631
3002	419.709	6.77377	2.79753e-40							2383	99.9992	1.6139	0.0109302
3003	419.044	6.76303	3.74133e-40							2384	99.1387	1.60002	0.0119507
3006	419.803	6.77527	2.6857e-40							2387	98.9882	1.59759	0.0121378
3007	418.892	6.76058	3.99799e-40							2388	99.6724	1.60863	0.011308
3008	418.935	6.76127	3.92395e-40							2389	101.24	1.63393	0.00959671
3009	417.853	6.7438	6.28925e-40							2390	101.374	1.6361	0.00946184
3010	418.836	6.75967	4.09761e-40							2391	98.7633	1.59396	0.0124223
3011	417.134	6.73219	8.59906e-40							2392	98.7067	1.59305	0.0124948
3012	417.662	6.74073	6.83283e-40							2393	96.1743	1.55217	0.0161579
3013	416.812	6.72701	9.88741e-40							2397	95.7861	1.54591	0.0167975
3014	415.985	6.71365	1.41575e-39							2398	96.1702	1.55211	0.0161646
3015	415.182	6.70069	2.00441e-39							2399	94.7523	1.52922	0.0186127
3017	415.302	6.70263	1.90324e-39							2400	93.0465	1.50169	0.0219931
3018	417.135	6.73221	8.59471e-40							2401	94.8706	1.53113	0.0183964
3019	418.867	6.76016	4.04272e-40							2402	94.9381	1.53222	0.0182742
3020	420.129	6.78053	2.32882e-40							2403	95.3764	1.5393	0.017497
3022	420.746	6.7905	1.77679e-40							2406	95.2541	1.53732	0.0177108
3023	421.959	6.81007	1.04345e-40							2407	95.1892	1.53628	0.0178253
3024	422.973	6.82643	6.67727e-41							2408	94.2505	1.52113	0.0195554
3025	424.582	6.85241	3.28123e-41							2409	95.3306	1.53856	0.0175769
3027	424.22	6.84656	3.85084e-41							2410	95.6891	1.54434	0.0169608
3029	425.161	6.86175	2.53942e-41							2412	94.4751	1.52475	0.0191284
3030	423.634	6.83711	4.98785e-41							2413	94.9635	1.53263	0.0182283
3031	420.554	6.7874	1.93286e-40							2416	94.5524	1.526	0.0189832
3032	420.586	6.78791	1.90609e-40							2418	94.3502	1.52273	0.0193649
3033	421.183	6.79755	1.46697e-40							2419	93.3111	1.50597	0.0214353
3035	420.814	6.79159	1.7251e-40							2420	93.2695	1.50529	0.0215222
3036	420.806	6.79146	1.73077e-40							2421	92.9109	1.49951	0.0222839
3037	421.745	6.80661	1.14634e-40							2422	92.1365	1.48701	0.0240111
3038	420.755	6.79064	1.7698e-40							2423	89.5038	1.44452	0.0308036
3039	419.493	6.77027	3.07518e-40							2425	89.802	1.44933	0.0299575
3040	417.799	6.74294	6.43789e-40							2427	90.4123	1.45918	0.0282893
3041	414.72	6.69323	2.44784e-39							2428	89.7093	1.44783	0.0302184
3042	413.954	6.68087	3.40715e-39							2429	89.2535	1.44048	0.03153
3043	414.639	6.69194	2.53433e-39							2430	87.1191	1.40603	0.0383613
3044	414.124	6.68362	3.16541e-39							2431	85.7668	1.38421	0.0433299
3047	416.013	6.7141	1.39886e-39							2432	85.47	1.37942	0.0444923
3049	416.839	6.72744	9.77445e-40							2433	84.7991	1.36859	0.0472204
3050	416.83	6.7273	9.80949e-40							2435	83.8797	1.35375	0.0511934
3051	416.801	6.72682	9.9379e-40							2436	84.1868	1.35871	0.0498355
3052	417.518	6.73839	7.27705e-40							2437	84.8871	1.37001	0.0468543
3055	419.246	6.76628	3.42591e-40							2438	84.8807	1.36991	0.0468808
3056	418.353	6.75187	5.0586e-40							2439	84.7685	1.36809	0.0473481
3057	416.405	6.72044	1.17993e-39							2440	84.0347	1.35625	0.0505039
3058	419.05	6.76313	3.73119e-40							2441	85.3577	1.3776	0.0449393
3059	419.867	6.77631	2.61112e-40							2442	84.3874	1.36194	0.0489653
3060	420.694	6.78965	1.81805e-40							2443	84.4468	1.3629	0.0487102
3061	420.976	6.79421	1.60654e-40							2446	85.4425	1.37897	0.0446014
3062	417.071	6.73118	8.83697e-40							2447	84.5398	1.3644	0.048313
3063	416.458	6.72129	1.15308e-39							2448	83.8697	1.35359	0.0512382
3064	415.594	6.70734	1.67702e-39							2449	83.4586	1.34695	0.0531075
3065	415.528	6.70629	1.72526e-39							2450	83.1524	1.34201	0.0545375
3066	416.532	6.72249	1.1166e-39							2451	82.0395	1.32405	0.0600189
3068	416.563	6.72298	1.1019e-39							2452	81.8193	1.3205	0.0611574
3069	415.731	6.70956	1.58017e-39							2453	83.4415	1.34668	0.0531864
3070	416.777	6.72644	1.0039e-39							2454	83.0377	1.34016	0.055082
3071	417.076	6.73127	8.81687e-40							2455	82.2916	1.32812	0.0587375
3072	415.287	6.70239	1.91531e-39							2457	85.0195	1.37215	0.0463084
3074	416.01	6.71405	1.40066e-39							2458	85.3394	1.37731	0.0450125
3076	415.078	6.69902	2.09626e-39							2459	87.3454	1.40968	0.0375805
3077	413.566	6.67461	4.02726e-39							2461	87.4193	1.41088	0.0373284
3079	413.915	6.68024	3.46471e-39							2463	86.6611	1.39864	0.0399853
3080	417.578	6.73937	7.08839e-40							2464	87.2255	1.40775	0.0379925
3081	417.719	6.74164	6.6665e-40							2466	86.7768	1.40051	0.0395696
3082	416.941	6.72909	9.34952e-40							2467	85.8787	1.38601	0.0428983
3083	416.849	6.7276	9.73181e-40							2468	85.1063	1.37355	0.0459537
3085	418.578	6.7555	4.58609e-40							2469	82.6822	1.33442	0.0567984
3086	417.929	6.74504	6.08315e-40							2470	83.4885	1.34744	0.0529694
3087	419.893	6.77672	2.58217e-40							2471	83.607	1.34935	0.0524259
3088	419.213	6.76575	3.47608e-40							2472	84.0217	1.35604	0.0505614
3089	417.155	6.73254	8.51996e-40							2473	84.4137	1.36237	0.0488521
3090	415.942	6.71297	1.44215e-39							2478	85.8344	1.3853	0.0430687
3091	414.838	6.69515	2.32546e-39							2479	84.3355	1.36111	0.0491891
3093	414.257	6.68577	2.98897e-39							2480	85.3963	1.37823	0.0447852
3094	413.506	6.67365	4.13231e-39							2481	86.9344	1.40305	0.039009
3095	413.367	6.6714	4.38716e-39							2482	87.7746	1.41661	0.0361373
3096	415.266	6.70206	1.93237e-39							2485	85.9615	1.38735	0.0425815
3098	417.369	6.73599	7.76301e-40							2486	84.0064	1.35579	0.0506293
3099	417.34	6.73553	7.86116e-40							2487	84.2425	1.3596	0.0495923
3100	415.932	6.7128	1.44846e-39							2488	83.2616	1.34377	0.0540239
3101	418.703	6.75753	4.34104e-40							2489	83.2081	1.34291	0.0542751
3103	419.498	6.77036	3.06828e-40							2491	82.5038	1.33154	0.0576773
3104	419.236	6.76613	3.43999e-40							2492	82.4236	1.33025	0.0580761
3105	417.822	6.74331	6.37336e-40							2493	83.8528	1.35332	0.0513139
3106	418.315	6.75126	5.14226e-40							2495	84.3801	1.36182	0.0489967
3107	417.965	6.74561	5.98928e-40							2498	84.5272	1.3642	0.0483665
3109	417.106	6.73175	8.70204e-40							2499	83.9458	1.35482	0.0508986
3110	418.11	6.74795	5.62275e-40							2500	85.5202	1.38023	0.0442938
3111	419.31	6.76732	3.33086e-40							2502	84.6567	1.36629	0.0478174
3112	419.536	6.77097	3.01791e-40							2504	85.1335	1.37399	0.0458429
3113	419.029	6.76278	3.76627e-40							2506	85.465	1.37933	0.0445123
3114	418.08	6.74747	5.69707e-40							2508	86.0762	1.3892	0.0421463
3115	417.417	6.73677	7.60275e-40							2511	85.2946	1.37658	0.045192
3116	418.396	6.75257	4.96427e-40							2512	86.3732	1.39399	0.0410366
3117	418.649	6.75665	4.44569e-40							2513	87.205	1.40742	0.0380632
3119	417.846	6.74369	6.3082e-40							2514	88.5508	1.42914	0.0336505
3120	418.6	6.75585	4.54217e-40							2516	89.0222	1.43675	0.0322147
3121	417.617	6.73999	6.96993e-40							2518	88.2097	1.42363	0.0347242
3122	419.232	6.76606	3.44634e-40							2519	87.4124	1.41076	0.0373518
3123	418.346	6.75177	5.0723e-40							2520	87.1423	1.40641	0.0382805
3124	418.032	6.74669	5.81738e-40							2521	86.2655	1.39226	0.0414358
3125	417.191	6.73312	8.38816e-40							2522	85.2568	1.37597	0.0453441
3126	417.926	6.74499	6.09117e-40							2523	84.3639	1.36156	0.0490663
3127	419.039	6.76295	3.74932e-40							2524	83.4031	1.34606	0.0533641
3128	418.313	6.75123	5.14597e-40							2528	84.4041	1.36221	0.0488934
3129	418.418	6.75292	4.91677e-40							2529	83.7245	1.35124	0.0518918
3130	417.793	6.74283	6.45602e-40							2530	82.9904	1.3394	0.0553078
3131	417.842	6.74362	6.31962e-40							2531	82.2338	1.32719	0.0590291
3132	418.12	6.74811	5.5991e-40							2533	81.2892	1.31194	0.0639748
3133	416.552	6.72281	1.10701e-39							2535	80.4014	1.29761	0.068942
3134	416.316	6.719	1.22643e-39							2537	79.5311	1.28357	0.0741259
3135	415.144	6.70009	2.03724e-39							2539	79.7133	1.28651	0.0730139
3136	415.077	6.699	2.09762e-39							2540	81.1448	1.30961	0.0647616
3137	413.595	6.67509	3.9759e-39							2541	81.4953	1.31527	0.0628663
3139	412.64	6.65966	5.99958e-39							2542	82.3984	1.32984	0.0582016
3140	413.383	6.67166	4.35737e-39							2543	82.9134	1.33816	0.0556768
3141	415.895	6.71221	1.47192e-39							2544	83.5116	1.34781	0.0528634
3142	413.944	6.68072	3.42119e-39							2545	82.6353	1.33367	0.0570286
3144	414.645	6.69204	2.52748e-39							2546	81.6133	1.31717	0.0622396
3145	413.99	6.68145	3.35471e-39							2547	82.3666	1.32933	0.058361
3146	413.601	6.67518	3.96608e-39							2548	82.5286	1.33194	0.0575544
3147	412.976	6.66509	5.19188e-39							2549	79.0172	1.27527	0.0773392
3148	413.524	6.67393	4.10074e-39							2550	78.7364	1.27074	0.0791443
3149	413.72	6.6771	3.76855e-39							2552	77.1794	1.24561	0.0898115
3150	413.333	6.67086	4.45161e-39							2554	77.7162	1.25428	0.0860055
3151	414.098	6.68321	3.20113e-39							2556	78.4702	1.26644	0.0808884
3152	412.461	6.65678	6.47957e-39							2557	78.9165	1.27365	0.0779825
3153	413.421	6.67228	4.28571e-39							2558	79.753	1.28715	0.0727737
3154	414.459	6.68903	2.73931e-39							2559	80.3872	1.29738	0.0690241
3155	415.481	6.70552	1.76094e-39							2560	80.599	1.3008	0.0678088
3157	417.157	6.73257	8.51365e-40							2561	79.6368	1.28527	0.0734793
3158	416.232	6.71764	1.27214e-39							2562	78.8146	1.272	0.0786384
3159	415.669	6.70855	1.62364e-39							2563	78.4536	1.26618	0.0809987
3160	418.123	6.74816	5.59143e-40							2564	77.4726	1.25034	0.087715
3161	417.279	6.73454	8.07298e-40							2565	78.5685	1.26803	0.0802407
3162	417.018	6.73033	9.04204e-40							2568	79.1371	1.27721	0.0765791
3163	414.638	6.69192	2.53522e-39							2569	78.3099	1.26386	0.0819545
3164	414.293	6.68635	2.9432e-39							2570	79.2053	1.27831	0.0761498
3165	415.765	6.7101	1.55729e-39							2571	80.0577	1.29207	0.0709509
3166	414.964	6.69718	2.20245e-39							2572	80.3209	1.29631	0.0694079
3167	417.819	6.74325	6.38284e-40							2575	80.476	1.29882	0.068512
3168	418.837	6.75968	4.0957e-40							2577	81.3125	1.31232	0.0638487
3169	418.301	6.75103	5.17482e-40							2578	80.5777	1.30046	0.0679302
3170	417.703	6.74139	6.71154e-40							2580	81.539	1.31597	0.0626335
3171	417.696	6.74127	6.73325e-40							2581	79.7878	1.28771	0.0725637
3172	418.584	6.7556	4.5738e-40							2582	78.8124	1.27197	0.0786525
3173	417.196	6.7332	8.3687e-40							2583	78.4045	1.26538	0.0813238
3174	419.127	6.76436	3.60896e-40							2584	77.7542	1.25489	0.0857408
3175	418.303	6.75108	5.16817e-40							2587	77.9048	1.25732	0.0847005
3176	417.485	6.73787	7.38059e-40							2588	78.4694	1.26643	0.0808937
3177	416.239	6.71775	1.26822e-39							2589	78.8407	1.27242	0.07847
3178	417.128	6.7321	8.62048e-40							2590	79.153	1.27746	0.0764788
3180	417.278	6.73452	8.07642e-40							2591	79.855	1.28879	0.072159
3182	417	6.73004	9.11314e-40							2592	78.9622	1.27438	0.0776903
3183	415.931	6.71279	1.4489e-39							2596	78.9967	1.27494	0.0774701
3184	416.288	6.71854	1.24161e-39							2598	78.2717	1.26324	0.0822101
3185	415.528	6.70628	1.7255e-39							2599	76.7088	1.23802	0.0932637
3186	416.679	6.72485	1.04786e-39							2600	76.4043	1.2331	0.0955558
3187	417.851	6.74377	6.2937e-40							2601	75.974	1.22616	0.098875
3188	416.721	6.72554	1.02854e-39							2602	77.6387	1.25302	0.0865465
3189	418.233	6.74993	5.32985e-40							2603	78.2168	1.26236	0.0825787
3190	419.084	6.76368	3.67594e-40							2604	77.1988	1.24593	0.0896711
3191	417.643	6.74041	6.89162e-40							2607	77.5453	1.25152	0.087202
3192	416.893	6.72831	9.54771e-40							2608	77.4457	1.24991	0.0879061
3193	415.611	6.70762	1.6648e-39							2609	76.791	1.23934	0.0926525
3194	416.369	6.71985	1.19851e-39							2610	77.0373	1.24332	0.0908426
3195	415.841	6.71134	1.50665e-39							2611	74.8836	1.20856	0.107717
3196	415.216	6.70125	1.97463e-39							2612	72.2088	1.16539	0.132204
3197	415.095	6.69929	2.08148e-39							2613	72.6193	1.17202	0.128175
3198	416.913	6.72863	9.46518e-40							2614	71.649	1.15636	0.137862
3199	418.697	6.75743	4.35332e-40							2615	70.6955	1.14097	0.147951
3202	420.907	6.79309	1.65596e-40							2617	71.6009	1.15558	0.138357
3203	418.809	6.75924	4.14518e-40							2618	69.1996	1.11682	0.164967
3204	417.48	6.73779	7.39598e-40							2619	69.2249	1.11723	0.164666
3205	416.874	6.72801	9.62549e-40							2620	68.4032	1.10397	0.17464
3206	418.154	6.74866	5.51694e-40							2622	66.0434	1.06589	0.205939
3208	417.636	6.7403	6.91264e-40							2624	67.6916	1.09249	0.183657
3209	417.525	6.73851	7.25447e-40							2625	66.8155	1.07835	0.195254
3210	418.122	6.74814	5.59453e-40							2627	67.6172	1.09129	0.184621
3211	418.117	6.74806	5.60646e-40							2628	66.8436	1.0788	0.194874
3212	418.349	6.7518	5.06766e-40							2630	65.9789	1.06485	0.206852
3213	417.5	6.73811	7.33176e-40							2631	67.7168	1.09289	0.183331
3214	417.774	6.74252	6.50983e-40							2632	66.8188	1.0784	0.195209
3216	418.217	6.74969	5.36562e-40							2633	67.4745	1.08898	0.186479
3217	417.495	6.73803	7.34761e-40							2634	66.6017	1.0749	0.198169
3218	416.902	6.72846	9.50939e-40							2639	67.2965	1.08611	0.188818
3219	416.108	6.71564	1.34216e-39							2640	66.5406	1.07391	0.199009
3221	416.131	6.71601	1.32883e-39							2641	65.6101	1.05889	0.212129
3222	416.996	6.72998	9.12785e-40							2642	65.959	1.06452	0.207134
3223	416.258	6.71806	1.25768e-39							2643	64.1706	1.03566	0.233717
3224	415.3	6.7026	1.90443e-39							2644	63.3041	1.02168	0.247486
3225	415.608	6.70758	1.66656e-39							2648	62.5264	1.00912	0.260347
3228	415.048	6.69853	2.1239e-39							2649	63.1385	1.019	0.250184
3229	414.787	6.69432	2.37768e-39							2650	64.3816	1.03907	0.230453
3231	413.471	6.67308	4.19519e-39							2651	65.4172	1.05578	0.21493
3234	412.816	6.66251	5.56192e-39							2652	65.5729	1.05829	0.212667
3237	412.152	6.6518	7.3968e-39							2653	64.7637	1.04523	0.22463
3238	411.496	6.64122	9.80103e-39							2656	63.7494	1.02886	0.240335
3239	411.403	6.63971	1.02016e-38							2657	63.5122	1.02504	0.244124
3240	410.679	6.62802	1.3911e-38							2658	60.9949	0.984408	0.28709
3241	412.755	6.66153	5.70844e-39							2659	61.4447	0.991666	0.27904
3242	413.349	6.67112	4.42096e-39							2660	60.8757	0.982484	0.289251
3244	412.817	6.66253	5.55864e-39							2663	61.8077	0.997525	0.272662
3245	411.925	6.64813	8.15583e-39							2666	62.3552	1.00636	0.263242
3246	413.434	6.67249	4.26167e-39							2667	63.2506	1.02081	0.248354
3247	414.083	6.68296	3.2224e-39							2668	63.9785	1.03256	0.236719
3248	413.293	6.67021	4.52985e-39							2669	62.32	1.00579	0.263841
3249	411.558	6.6422	9.54696e-39							2670	63.0226	1.01713	0.252084
3251	412.185	6.65233	7.29383e-39							2671	62.7287	1.01239	0.256955
3252	410.14	6.61932	1.75183e-38							2672	61.1129	0.986312	0.284963
3253	409.474	6.60857	2.32778e-38							2673	61.3086	0.98947	0.281458
3254	409.427	6.60782	2.37481e-38							2675	60.5101	0.976583	0.295952
3255	409.337	6.60636	2.46767e-38							2676	59.4881	0.960089	0.315258
3256	408.696	6.59601	3.24348e-38							2677	60.0759	0.969576	0.304049
3257	407.736	6.58053	4.87743e-38							2678	59.6459	0.962636	0.312221
3258	410.193	6.62018	1.71217e-38							2680	58.7225	0.947732	0.330278
3259	409.418	6.60767	2.38415e-38							2681	59.3506	0.957869	0.31792
3260	408.457	6.59216	3.59069e-38							2682	60.3442	0.973905	0.299028
3261	407.754	6.58082	4.84095e-38							2683	59.3064	0.957156	0.318779
3262	409.654	6.61148	2.15549e-38							2686	58.9331	0.951132	0.326098
3263	409.048	6.6017	2.79111e-38							2687	57.4011	0.926406	0.357318
3264	409.6	6.6106	2.20624e-38							2688	57.82	0.933168	0.348592
3265	408.399	6.59123	3.67956e-38							2689	56.6106	0.913649	0.374163
3266	407.708	6.58007	4.93715e-38							2690	57.4551	0.927278	0.356185
3267	408.379	6.59091	3.71094e-38							2691	58.2891	0.940738	0.338991
3268	407.391	6.57495	5.64885e-38							2694	59.8848	0.966492	0.307662
3269	407.846	6.58229	4.65623e-38							2696	60.708	0.979777	0.292312
3270	407.144	6.57097	6.27191e-38							2697	61.6393	0.994807	0.275608
3272	405.845	6.55001	1.08722e-37							2698	61.5916	0.994039	0.276445
3273	407.662	6.57934	5.03327e-38							2699	62.0545	1.00151	0.268386
3275	408.579	6.59413	3.40841e-38							2700	62.3299	1.00595	0.263673
3276	408.812	6.59788	3.08716e-38							2701	63.6573	1.02738	0.241802
3277	408.173	6.58758	4.05061e-38							2702	63.9627	1.03231	0.236966
3278	409.152	6.60338	2.66993e-38							2705	62.9379	1.01577	0.253481
3281	411.739	6.64513	8.83367e-39							2707	63.6517	1.02729	0.241891
3282	411.473	6.64084	9.89912e-39							2708	64.1711	1.03567	0.233709
3283	410.667	6.62782	1.39833e-38							2709	63.2517	1.02083	0.248336
3284	410.282	6.62161	1.6486e-38							2710	63.4509	1.02405	0.24511
3286	409.985	6.61682	1.87136e-38							2711	63.4609	1.02421	0.24495
3288	409.748	6.61299	2.0709e-38							2713	62.4467	1.00784	0.261692
3289	408.63	6.59496	3.33461e-38							2715	61.5358	0.993137	0.277429
3290	407.984	6.58453	4.38973e-38							2717	62.0299	1.00111	0.268811
3291	408.891	6.59916	2.98462e-38							2718	61.8819	0.998724	0.27137
3292	409.004	6.60099	2.84425e-38							2719	62.3055	1.00556	0.264087
3293	408.968	6.60041	2.88831e-38							2720	61.4555	0.991842	0.278848
3294	407.996	6.58472	4.3684e-38							2723	61.1128	0.98631	0.284965
3296	406.954	6.56791	6.79683e-38							2727	62.429	1.00755	0.261991
3298	407.893	6.58306	4.56313e-38							2728	62.6897	1.01176	0.257607
3299	407.002	6.56867	6.66221e-38							2729	60.8794	0.982544	0.289184
3301	408.716	6.59634	3.21538e-38							2730	60.1113	0.970147	0.303383
3302	409.542	6.60968	2.26088e-38							2731	59.1996	0.955433	0.320861
3303	409.13	6.60302	2.69598e-38							2732	59.3938	0.958567	0.317082
3304	407.74	6.58058	4.87084e-38							2733	58.4909	0.943996	0.334913
3305	408.062	6.58579	4.24626e-38							2734	58.3566	0.941827	0.337624
3306	410.033	6.6176	1.8335e-38							2736	58.4894	0.943971	0.334944
3307	408.319	6.58994	3.80709e-38							2737	57.5105	0.928172	0.355026
3308	408.923	6.59968	2.94439e-38							2738	56.7526	0.915941	0.3711
3310	409.9	6.61545	1.94063e-38							2739	55.7347	0.899512	0.393405
3311	410.794	6.62987	1.32433e-38							2741	56.1219	0.905761	0.384826
3312	411.658	6.64383	9.14328e-39							2742	56.4503	0.911061	0.377641
3313	412.47	6.65693	6.45346e-39							2743	55.8467	0.90132	0.39091
3314	411.544	6.64198	9.60509e-39							2747	55.1214	0.889615	0.407228
3315	412.031	6.64984	7.794e-39							2748	55.7143	0.899183	0.393859
3317	411.957	6.64865	8.0435e-39							2752	55.8819	0.901888	0.390129
3318	410.039	6.6177	1.82855e-38							2753	54.5269	0.880019	0.420901
3319	408.904	6.59938	2.96744e-38							2756	55.1644	0.890309	0.40625
3321	410.678	6.62801	1.39153e-38							2757	54.1855	0.874509	0.42887
3322	409.874	6.61503	1.96223e-38							2760	52.2301	0.842952	0.476089
3323	410.165	6.61973	1.73261e-38							2762	50.5339	0.815576	0.519022
3324	412.743	6.66134	5.73836e-39							2763	49.5197	0.799207	0.545433
3326	412.358	6.65512	6.77169e-39							2766	50.102	0.808605	0.530207
3327	412.465	6.65685	6.46649e-39							2767	50.5775	0.816279	0.517897
3328	413.248	6.66949	4.61753e-39							2769	51.24	0.826971	0.500948
3329	413.12	6.66742	4.87866e-39							2770	51.4368	0.830147	0.49596
3330	412.734	6.66118	5.76155e-39							2771	50.6874	0.818053	0.515069
3332	411.113	6.63503	1.15505e-38							2777	51.2602	0.827298	0.500434
3333	410.832	6.63049	1.30294e-38							2779	51.6389	0.83341	0.490861
3334	411.068	6.63431	1.17737e-38							2780	49.8209	0.804069	0.537537
3335	412.039	6.64997	7.76638e-39							2781	49.3604	0.796637	0.549624
3336	411.193	6.63631	1.11643e-38							2782	49.0189	0.791126	0.558647
3337	412.137	6.65156	7.44527e-39							2783	47.4962	0.766549	0.599392
3338	412.172	6.65212	7.33343e-39							2784	47.6485	0.769007	0.595285
3339	410.274	6.62149	1.65371e-38							2786	46.6343	0.752639	0.622726
3340	408.93	6.59979	2.93576e-38							2788	45.7608	0.738542	0.646479
3341	408.981	6.60061	2.8727e-38							2791	46.2886	0.747059	0.632119
3342	408.987	6.60071	2.86506e-38							2793	45.5004	0.734339	0.653568
3345	410.812	6.63017	1.31409e-38							2797	44.1662	0.712807	0.689824
3346	412.626	6.65945	6.0337e-39							2798	44.0949	0.711655	0.691755
3348	411.319	6.63835	1.05761e-38							2799	44.9796	0.725933	0.667743
3350	411.063	6.63422	1.18024e-38							2800	43.3234	0.699205	0.712559
3351	411.108	6.63495	1.15759e-38							2802	41.433	0.668695	0.762513
3352	410.38	6.62319	1.58092e-38							2803	42.7201	0.689467	0.728692
3353	412.229	6.65304	7.15727e-39							2807	41.8173	0.674897	0.752514
3354	410.331	6.62241	1.61401e-38							2808	41.0984	0.663294	0.771142
3355	408.532	6.59338	3.47675e-38							2809	40.2834	0.650142	0.791794
3356	409.315	6.606	2.49136e-38							2811	39.2546	0.633538	0.817014
3359	407.83	6.58203	4.68812e-38							2812	38.9894	0.629258	0.82334
3360	407.673	6.5795	5.01104e-38							2816	37.5147	0.605457	0.856976
3361	407.9	6.58316	4.5506e-38							2817	36.5761	0.590308	0.87685
3362	407.982	6.58449	4.39463e-38							2819	37.0045	0.597223	0.867939
3363	407.832	6.58208	4.68286e-38							2822	36.0342	0.581562	0.887714
3364	408.932	6.59982	2.93304e-38							2823	36.8275	0.594366	0.871654
3366	408.791	6.59755	3.11423e-38							2826	34.8591	0.562597	0.909611
3367	409.275	6.60537	2.53353e-38							2827	35.7271	0.576605	0.893662
3368	408.997	6.60087	2.85275e-38							2829	35.5953	0.574479	0.896166
3370	407.445	6.57583	5.51914e-38							2830	34.8556	0.562541	0.909672
3371	408.06	6.58575	4.25091e-38							2832	35.701	0.576185	0.89416
3372	409.021	6.60126	2.82405e-38							2833	36.4269	0.5879	0.879888
3373	408.173	6.58759	4.05039e-38							2834	34.5817	0.558121	0.914429
3374	409.072	6.60209	2.76255e-38							2838	35.3743	0.570912	0.900299
3375	410.796	6.62991	1.323e-38							2841	35.0414	0.565539	0.906369
3377	408.919	6.59962	2.94858e-38							2842	34.9477	0.564027	0.908043
3378	410.597	6.6267	1.4408e-38							2847	35.4216	0.571676	0.899422
3379	412.367	6.65526	6.7464e-39							2848	34.6812	0.559727	0.912716
3380	412.638	6.65964	6.00393e-39							2849	34.2908	0.553425	0.919336
3381	412.675	6.66023	5.90939e-39							2850	32.8163	0.529628	0.941785
3382	413.262	6.66972	4.58929e-39							2851	32.843	0.530059	0.941415
3384	412.105	6.65104	7.54806e-39							2854	33.3099	0.537595	0.934725
3385	412.84	6.66291	5.50335e-39							2857	34.1293	0.550818	0.921993
3386	413.834	6.67895	3.58669e-39							2858	35.8925	0.579275	0.890478
3387	414.273	6.68602	2.96868e-39							2860	36.7817	0.593627	0.872607
3388	416.156	6.71641	1.31461e-39							2862	36.1936	0.584135	0.884566
3389	415.315	6.70285	1.892e-39							2863	35.8758	0.579006	0.890801
3390	415.371	6.70375	1.84656e-39							2864	36.1601	0.583594	0.885232
3392	416.259	6.71808	1.2569e-39							2865	35.365	0.570762	0.900472
3393	416.968	6.72953	9.23994e-40							2868	36.2174	0.58452	0.884092
3394	415.341	6.70327	1.87073e-39							2870	35.712	0.576362	0.893951
3396	414.821	6.69488	2.34243e-39							2871	36.4078	0.587592	0.880273
3398	413.418	6.67222	4.29217e-39							2873	37.3689	0.603104	0.860146
3399	411.757	6.64541	8.76641e-39							2875	37.7726	0.609618	0.851297
3400	411.015	6.63344	1.20475e-38							2877	36.7506	0.593124	0.873254
3401	409.863	6.61485	1.97188e-38							2878	37.2813	0.601689	0.862038
3402	410.349	6.6227	1.6017e-38							2879	37.42	0.603929	0.859038
3403	411.276	6.63765	1.07731e-38							2880	37.317	0.602265	0.861269
3404	410.406	6.62362	1.56311e-38							2882	37.9857	0.613057	0.846535
3405	409.958	6.61639	1.89287e-38							2885	35.5598	0.573905	0.896836
3407	411.147	6.63557	1.13857e-38							2888	36.1909	0.584092	0.88462
3409	410.157	6.6196	1.73867e-38							2890	36.2279	0.584688	0.883885
3410	409.41	6.60754	2.39226e-38							2891	35.4319	0.571841	0.899231
3413	410.691	6.62821	1.38395e-38							2893	35.0933	0.566377	0.905436
3414	409.925	6.61585	1.92002e-38							2894	34.2954	0.5535	0.919259
3415	409.157	6.60346	2.6643e-38							2897	35.3509	0.570535	0.900733
3416	409.822	6.61418	2.00673e-38							2898	36.1509	0.583446	0.885413
3419	410.716	6.62862	1.36921e-38							2901	36.6787	0.591964	0.874741
3421	411.35	6.63885	1.04353e-38							2902	35.9102	0.579561	0.890134
3422	409.337	6.60637	2.46764e-38							2909	35.0982	0.566456	0.905347
3423	410.384	6.62326	1.57796e-38							2912	34.9154	0.563505	0.908616
3424	411.603	6.64294	9.36245e-39							2916	35.6456	0.575291	0.895213
3426	410.561	6.62612	1.4629e-38							2917	35.8438	0.57849	0.891419
3427	409.662	6.61162	2.14779e-38							2921	36.7307	0.592803	0.873666
3428	408.067	6.58586	4.23873e-38							2924	36.4096	0.587621	0.880237
3429	408.25	6.58882	3.92068e-38							2926	37.4287	0.604068	0.85885
3430	409.201	6.60417	2.61517e-38							2927	36.6336	0.591236	0.87567
3432	409.063	6.60194	2.77377e-38							2928	37.56	0.606188	0.855985
3433	409.899	6.61543	1.94156e-38							2929	38.2392	0.61715	0.840793
3434	410.734	6.62892	1.35835e-38							2930	36.7498	0.593111	0.873271
3435	411.043	6.63389	1.19054e-38							2931	36.6368	0.591289	0.875603
3436	411.817	6.64639	8.54225e-39							2932	36.8936	0.595433	0.870272
3437	411.596	6.64282	9.39207e-39							2936	37.2898	0.601826	0.861855
3439	413.175	6.6683	4.76632e-39							2937	37.7093	0.608597	0.852699
3440	411.771	6.64565	8.71227e-39							2940	36.961	0.59652	0.868856
3441	414.592	6.69118	2.58641e-39							2941	37.1994	0.600368	0.863795
3442	413.767	6.67786	3.69291e-39							2942	35.3883	0.571138	0.90004
3446	414.761	6.6939	2.40447e-39							2943	34.4129	0.555397	0.917294
3447	415.755	6.70995	1.56395e-39							2948	34.9255	0.563669	0.908436
3448	416.793	6.7267	9.97112e-40							2949	34.1429	0.551038	0.921771
3450	416.787	6.7266	9.99656e-40							2951	32.2493	0.520478	0.949318
3451	416.3	6.71874	1.23505e-39							2953	31.2885	0.504972	0.960676
3452	415.603	6.70749	1.67065e-39							2955	31.1039	0.501992	0.962657
3453	414.617	6.69158	2.55877e-39							2958	31.6025	0.510039	0.957159
3454	415.284	6.70235	1.91755e-39							2959	30.1359	0.486369	0.972
3455	414.512	6.68989	2.67695e-39							2960	28.7402	0.463843	0.982525
3456	414.151	6.68406	3.12896e-39							2961	29.4169	0.474764	0.97784
3458	414.339	6.68709	2.88533e-39							2963	26.6886	0.430732	0.992466
3460	414.326	6.68688	2.9012e-39							2965	27.1491	0.438164	0.990738
3461	416.222	6.71749	1.27727e-39							2966	28.0513	0.452725	0.986537
3462	416.511	6.72215	1.12683e-39							2968	27.2905	0.440446	0.990153
3463	418.194	6.7493	5.42137e-40							2970	26.5205	0.428019	0.993034
3465	417.238	6.73388	8.21833e-40							2973	27.1737	0.438562	0.990638
3466	416.426	6.72078	1.16916e-39							2976	27.8148	0.448908	0.987749
3467	416.542	6.72264	1.11194e-39							2977	27.7933	0.448561	0.987855
3469	417.445	6.73723	7.50931e-40							2978	28.4451	0.459081	0.984334
3470	416.663	6.7246	1.05483e-39							2980	27.6022	0.445477	0.98877
3471	414.958	6.69708	2.20804e-39							2982	27.9481	0.451059	0.987076
3472	414.08	6.68291	3.22642e-39							2983	28.3512	0.457565	0.984881
3474	412.683	6.66036	5.88994e-39							2985	27.6306	0.445935	0.988637
3476	415.452	6.70505	1.78359e-39							2989	26.7997	0.432526	0.992073
3477	414.573	6.69088	2.60739e-39							2992	27.0351	0.436324	0.991191
3478	414.942	6.69682	2.2235e-39							2997	27.1006	0.437381	0.990933
3480	415.672	6.7086	1.62152e-39							2999	26.9875	0.435556	0.991375
3481	416.598	6.72355	1.08504e-39							3005	27.6375	0.446046	0.988605
3482	416.593	6.72348	1.0873e-39							3007	28.3134	0.456954	0.985097
3483	416.841	6.72747	9.76608e-40							3008	28.5643	0.461005	0.983619
3485	417.76	6.74231	6.54821e-40							3010	26.8161	0.43279	0.992014
3486	419.404	6.76883	3.19749e-40							3013	25.7783	0.41604	0.995164
3487	420.16	6.78103	2.29728e-40							3017	24.1425	0.389641	0.998098
3488	420.947	6.79375	1.62672e-40							3018	24.3479	0.392955	0.997838
3490	419.762	6.77462	2.73378e-40							3021	23.5438	0.379977	0.998716
3491	421.245	6.79854	1.42792e-40							3028	25.1971	0.406661	0.996452
3492	421.864	6.80854	1.08788e-40							3030	24.4162	0.394057	0.997745
3493	421.089	6.79604	1.52855e-40							3034	24.4329	0.394326	0.997722
3494	420.171	6.78121	2.28614e-40							3036	24.0622	0.388345	0.998192
3496	420.885	6.79274	1.67174e-40							3037	24.9885	0.403293	0.996843
3498	419.853	6.77608	2.62768e-40							3038	25.073	0.404657	0.996689
3499	419.546	6.77114	3.0041e-40							3041	25.6488	0.413951	0.995478
3500	422.23	6.81444	9.26128e-41							3042	24.8641	0.401286	0.99706
3502	420.435	6.78547	2.03649e-40							3045	24.0175	0.387623	0.998243
3503	422.676	6.82165	7.60873e-41							3049	23.0777	0.372455	0.999076
3504	423.099	6.82847	6.31581e-41							3052	23.7879	0.383917	0.998487
3505	423.069	6.82799	6.40033e-41							3053	22.7305	0.366851	0.999287
3506	424.008	6.84314	4.22975e-41							3058	23.5901	0.380725	0.998675
3507	424.037	6.84361	4.17562e-41							3059	24.2357	0.391144	0.997983
3508	424.081	6.84432	4.09436e-41							3060	24.1013	0.388975	0.998147
3509	423.869	6.84089	4.49755e-41							3061	22.547	0.363891	0.999381
3510	424.664	6.85372	3.16472e-41							3062	22.988	0.371008	0.999135
3512	425.714	6.87067	1.98736e-41							3063	23.538	0.379884	0.998721
3515	425.118	6.86105	2.58857e-41							3067	23.7687	0.383607	0.998506
3516	425.244	6.86309	2.44736e-41							3068	24.3846	0.393547	0.997788
3519	425.257	6.8633	2.43336e-41							3069	23.6264	0.381311	0.998642
3520	425.183	6.8621	2.5151e-41							3070	24.2543	0.391444	0.997959
3522	423.463	6.83434	5.37953e-41							3072	25.2264	0.407133	0.996394
3524	425.164	6.8618	2.53564e-41							3073	26.1199	0.421553	0.994256
[truncated: 1,704 more rows]

## Sheet: Table 2
Supplementary Table 2. The correlation between previously established prognostic variables and blood cells as a binary variable obtained using each optimal cutoff value
Variables		ANC<3,917	ANC≥3,917	P-value	AMC<488	AMC≥488	P-value	ALC<1,379	AMC≥1379	P-value	APC<22,100	APC≥22,100	P-value
		(n=4,755)	(n=1,824)		(n=4,367)	(n=2,212)		(n=2,286)	(n=4,293)		(n=5,618)	(n=961)
Age (years)	Median	57	55	<0.0001	57	56	0.322	56	57	0.926	57	55	<0.0001
	Range	16-87	13-88		16-88	13-87		16-88	13-87		16-88	13-87
AFP (ng/mL)	Median	26.4	51.6	<0.0001	33.7	51.3	<0.0001	51.4	31.8	<0.0001	33.4	140	<0.0001
	Range	1-600,000	0.9-200,000		1-600,000	0.9-600,000		0.9-600,000	1-200,000		1-600,000	0.9-430,000
PIVKA-II (mAU/mL)	Median	37	381	<0.0001	38	182	<0.0001	59	51	0.65	42	500	<0.0001
	Range	2-75,000	6-75,000		2-75,000	2-75,000		3-75,000	2-75,000		2-75,000	8-75,000
Body mass index	Median	24.2	24	0.0008	24.1	24.2	0.627	23.7	24.3	<0.0001	24.2	23.5	<0.0001
	Range	13.0-53.9	15.5-39.5		13.0-49.7	15.5-53.9		15.5-49.7	13.0-53.9		13.0-53.9	15.8-36.4
Sex	Male	3682 (77.4)	1574 (86.3)	<0.0001	3277 (75.0)	1979 (89.5)	<0.0001	1702 (74.5)	3554 (82.8)	<0.0001	4449 (79.2)	807 (84.0)	0.001
	Female	1073 (22.6)	250 (13.7)		1090 (25.0)	233 (10.5)		584 (25.5)	739 (17.2)		1169 (20.8)	154 (16.0)
ECOG performance status	0	4813 (91.1)	1206 (90.5)	0.06	4053 (92.8)	1931 (87.3)	<0.0001	2017 (88.2)	3967 (92.4)	<0.0001	5152 (91.7)	832 (86.6)	0.001
	1	377 (7.1)	90 (6.8)		242 (5.5)	222 (10.0)		197 (8.6)	267 (6.2)		356 (6.3)	108 (11.2)
	2	49 (0.9)	13 (1.0)		37 (0.8)	25 (1.1)		30 (1.3)	32 (0.7)		54 (1.0)	8 (0.8)
	3	33 (0.6)	13 (1.0)		24 (0.5)	21 (0.9)		29 (1.3)	16 (0.4)		34 (0.6)	11 (1.1)
	4	14 (0.3)	10 (0.8)		11 (0.3)	13 (0.6)		13 (0.6)	11 (0.3)		22 (0.4)	2 (0.2)
Cause of hepatitis	HBV	3546 (74.6)	1395 (76.5)	0.001	3255 (74.5)	1686 (76.2)	0.536	1730 (75.7)	3211 (74.8)	0.531	4215 (75.0)	726 (75.5)	0.09
	HCV	463 (9.7)	175 (9.6)		431 (9.9)	207 (9.4)		227 (9.9)	411 (9.6)		538 (9.6)	100 (10.4)
	HBV/HCV	35 (0.8)	22 (1.2)		37 (0.8)	21 (0.9)		20 (0.9)	38 (0.9)		54 (1.0)	4 (0.4)
	Alcohol	196 (4.1)	89 (4.9)		191 (4.4)	94 (4.2)		86 (3.8)	199 (4.6)		235 (4.2)	50 (5.2)
	Unknown	514 (10.8)	143 (7.8)		453 (10.4)	204 (9.2)		223 (9.8)	434 (10.1)		576 (10.3)	81 (8.4)
Child-Pugh Class	A	4049 (85.2)	1520 (83.3)	0.001	3773 (86.4)	1796 (81.2)	<0.0001	1697 (74.2)	3872 (90.2)	<0.0001	4723 (84.1)	846 (88.0)	0.001
	B	637 (13.4)	252 (13.8)		538 (12.3)	351 (15.9)		508 (22.2)	381 (8.9)		782 (13.9)	107 (11.1)
	C	69 (1.5)	52 (2.9)		56 (1.3)	65 (2.9)		81 (3.5)	40 (0.9)		113 (2.0)	8 (0.8)
BCLC stage	0	877 (18.4)	135 (7.4)	<0.0001	810 (18.5)	202 (9.1)	<0.0001	332 (14.5)	680 (15.8)	<0.0001	965 (17.2)	47 (4.9)	<0.0001
	A	2329 (77.6)	673 (36.9)		2135 (48.9)	867 (28.9)		941 (41.2)	2061 (48.0)		2624 (46.7)	378 (39.3)
	B	553 (11.6)	205 (11.2)		483 (11.1)	275 (12.4)		213 (9.3)	545 (12.7)		662 (11.8)	96 (10.0)
	C	904 (19.0)	726 (39.8)		853 (19.5)	777 (47.7)		687 (30.1)	943 (22.0)		1209 (21.5)	421 (43.8)
	D	92 (1.9)	85 (4.7)		86 (2.0)	91 (4.1)		113 (4.9)	64 (1.5)		158 (2.8)	19 (2.0)
ALBI grade	I	2517 (52.9)	974 (53.4)	0.06	2423 (55.5)	1068 (48.3)	<0.0001	882 (38.6)	2609 (60.8)	<0.0001	2928 (52.1)	563 (58.6)	<0.0001
	II	2024 (42.6)	744 (40.8)		1768 (40.5)	1000 (45.2)		1220 (53.4)	1548 (36.1)		2399 (42.7)	369 (38.4)
	III	214 (4.5)	106 (5.8)		176 (4.0)	144 (8.5)		184 (8.0)	136 (3.2)		291 (5.2)	29 (3.0)
Portal vein invasion	Vp0	4178 (87.9)	1281 (70.2)	<0.0001	3789 (86.8)	1670 (75.5)	<0.0001	1768 (77.3)	3691 (86.0)	<0.0001	4787 (85.2)	672 (69.9)	<0.0001
	Vp1	222 (4.7)	206 (11.3)		240 (5.5)	188 (8.5)		164 (7.2)	264 (6.1)		303 (5.4)	125 (13.0)
	Vp2	85 (1.8)	94 (5.2)		91 (2.1)	88 (4.0)		77 (3.4)	102 (2.4)		133 (2.4)	46 (4.8)
	Vp3	77 (1.6)	46 (2.5)		61 (1.4)	62 (2.8)		61 (2.7)	62 (1.4)		92 (1.6)	31 (3.2)
	Vp4	193 (4.1)	197 (10.8)		186 (4.3)	204 (9.2)		216 (9.4)	174 (4.1)		303 (5.4)	87 (9.1)
T stage	1	1044 (22.0)	164 (9.0)	<0.0001	946 (21.7)	262 (11.8)	<0.0001	440 (19.2)	768 (17.9)	<0.0001	1159 (20.6)	49 (5.1)	<0.0001
	2	2183 (45.9)	721 (39.5)		2002 (45.8)	902 (40.8)		896 (39.2)	2008 (69.1)		2473 (44.0)	431 (44.8)
	3	1253 (26.4)	687 (37.7)		1159 (26.5)	781 (35.3)		694 (30.4)	1246 (29.0)		1580 (28.1)	360 (37.5)
	4	275 (5.8)	252 (13.8)		260 (6.0)	267 (12.1)		256 (11.2)	271 (6.3)		406 (7.2)	121 (12.6)
N stage	0	4471 (96.1)	1586 (87.0)	<0.0001	4194 (96.0)	1963 (88.7)	<0.0001	2114 (92.5)	4043 (94.2)	0.008	5318 (94.7)	839 (87.3)	<0.0001
	1	184 (3.9)	238 (13.0)		173 (4.0)	249 (11.3)		172 (7.5)	250 (5.8)		300 (5.3)	122 (12.7)
M stage	0	4634 (97.5)	1640 (89.9)	<0.0001	4246 (97.2)	2028 (91.7)	<0.0001	2144 (93.8)	4130 (96.2)	<0.0001	5422 (96.5)	852 (88.7)	<0.0001
	1	121 (2.5)	184 (10.1)		121 (2.8)	184 (8.3)		142 (6.2)	163 (3.8)		196 (3.5)	109 (11.3)
Primary treatment	Liver transplantation	106 (2.2)	22 (1.2)	<0.0001	89 (2.0)	17 (0.7)	<0.0001	75 (3.3)	53 (1.2)	<0.0001	128 (2.3)	0 (0.0)	<0.0001
	Hepatectomy	1351 (28.4)	518 (28.4)		1331 (30.5)	538 (24.3)		418 (18.3)	1451 (33.8)		1527 (27.2)	342 (35.6)
	Radiofrequency ablation	1152 (24.2)	166 (9.1)		1023 (23.4)	295 (13.3)		474 (20.7)	844 (19.7)		1265 (22.5)	53 (5.5)
	TACE	1868 (39.4)	747 (28.6)		1658 (38.0)	957 (43.3)		988 (43.2)	1627 (37.9)		2235 (39.8)	380 (39.5)
	Systemic therapy	109 (2.3)	143 (7.8)		108 (2.5)	144 (6.5)		122 (5.3)	130 (3.0)		178 (3.2)	74 (7.7)
	Radiotherapy	14 (0.3)	18 (1.0)		11 (0.3)	21 (0.9)		12 (0.5)	20 (0.5)		22 (0.4)	10 (1.0)
	None	155 (3.3)	210 (11.5)		147 (3.4)	218 (9.9)		197 (8.6)	218 (9.9)		263 (4.7)	102 (10.6)
